# Supplementary material for: Preventive Home Visits for Mortality, Morbidity, and Institutionalization in Older Adults: A Systematic Review and Meta-Analysis
Source: PLoS One. 2014 Mar 12;9(3):e89257. doi: 10.1371/journal.pone.0089257 (PMC3951196; doi:10.1371/journal.pone.0089257)
Supplement: Dataset S1 — RevMan 5.2 file. (RM5) [file pone.0089257.s011.rm5]

<?xml version="1.0" encoding="ISO-8859-1" standalone="no"?>
<COCHRANE_REVIEW DESCRIPTION="" DOI="" GROUP_ID="" ID="401811031616254102" MERGED_FROM="" MODIFIED="2013-04-13 14:45:29 +0100" MODIFIED_BY="[Empty name]" REVIEW_NO="" REVMAN_SUB_VERSION="5.2.4 " REVMAN_VERSION="5" SPLIT_FROM="" STAGE="R" STATUS="A" TYPE="INTERVENTION" VERSION_NO="0.0">
<COVER_SHEET MODIFIED="2012-12-27 11:51:45 +0000" MODIFIED_BY="[Empty name]">
<TITLE MODIFIED="2012-12-27 11:51:45 +0000" MODIFIED_BY="[Empty name]">Home visits for prevention of impairment and death in older adults</TITLE>
<CONTACT>
<PERSON ID="????" ROLE="UNKNOWN">
<PREFIX/>
<FIRST_NAME/>
<MIDDLE_INITIALS/>
<LAST_NAME/>
<SUFFIX/>
<POSITION/>
<EMAIL_1/>
<EMAIL_2/>
<URL/>
<MOBILE_PHONE/>
<ADDRESS>
<DEPARTMENT/>
<ORGANISATION/>
<ADDRESS_1/>
<ADDRESS_2/>
<CITY/>
<ZIP/>
<REGION/>
<COUNTRY CODE="NONE">Not specified</COUNTRY>
<PHONE_1/>
<PHONE_2/>
<FAX_1/>
<FAX_2/>
</ADDRESS>
<FOOTNOTE/>
</PERSON>
</CONTACT>
<CREATORS>
<PERSON ID="????" ROLE="AUTHOR">
<PREFIX/>
<FIRST_NAME/>
<MIDDLE_INITIALS/>
<LAST_NAME/>
<SUFFIX/>
<POSITION/>
<EMAIL_1/>
<EMAIL_2/>
<URL/>
<MOBILE_PHONE/>
<ADDRESS>
<DEPARTMENT/>
<ORGANISATION/>
<ADDRESS_1/>
<ADDRESS_2/>
<CITY/>
<ZIP/>
<REGION/>
<COUNTRY CODE="NONE">Not specified</COUNTRY>
<PHONE_1/>
<PHONE_2/>
<FAX_1/>
<FAX_2/>
</ADDRESS>
<FOOTNOTE/>
</PERSON>
</CREATORS>
<DATES>
<UP_TO_DATE>
<DATE DAY="" MONTH="" YEAR=""/>
</UP_TO_DATE>
<LAST_SEARCH>
<DATE DAY="" MONTH="" YEAR=""/>
</LAST_SEARCH>
<NEXT_STAGE>
<DATE DAY="" MONTH="" YEAR=""/>
</NEXT_STAGE>
<PROTOCOL_PUBLISHED ISSUE="" YEAR=""/>
<REVIEW_PUBLISHED ISSUE="" YEAR=""/>
<LAST_CITATION_ISSUE ISSUE="" YEAR=""/>
</DATES>
<WHATS_NEW/>
<HISTORY/>
<SOURCES_OF_SUPPORT>
<INTERNAL_SOURCES/>
<EXTERNAL_SOURCES/>
</SOURCES_OF_SUPPORT>
<MESH_TERMS VERIFIED="NO"/>
<KEYWORDS/>
</COVER_SHEET>
<MAIN_TEXT MODIFIED="2011-06-07 12:27:04 +0100" MODIFIED_BY="[Empty name]">
<SUMMARY MODIFIED="2011-06-07 12:26:54 +0100" MODIFIED_BY="[Empty name]">
<TITLE MODIFIED="2011-06-07 12:26:54 +0100" MODIFIED_BY="[Empty name]">[Plain language title]</TITLE>
<SUMMARY_BODY>
<P>[Summary text]</P>
</SUMMARY_BODY>
</SUMMARY>
<ABSTRACT>
<ABS_BACKGROUND/>
<ABS_OBJECTIVES/>
<ABS_SEARCH_STRATEGY/>
<ABS_SELECTION_CRITERIA/>
<ABS_DATA_COLLECTION/>
<ABS_RESULTS/>
<ABS_CONCLUSIONS/>
</ABSTRACT>
<BODY MODIFIED="2011-06-07 12:27:04 +0100" MODIFIED_BY="[Empty name]">
<BACKGROUND MODIFIED="2011-06-07 12:27:04 +0100" MODIFIED_BY="[Empty name]">
<CONDITION MODIFIED="2011-06-07 12:27:04 +0100" MODIFIED_BY="[Empty name]"/>
<INTERVENTION/>
<THEORY/>
<IMPORTANCE/>
</BACKGROUND>
<OBJECTIVES/>
<METHODS>
<SELECTION_CRITERIA>
<CRIT_STUDIES/>
<CRIT_PARTICIPANTS/>
<CRIT_INTERVENTIONS/>
<CRIT_OUTCOMES>
<CRIT_OUTCOMES_PRIMARY/>
<CRIT_OUTCOMES_SECONDARY/>
</CRIT_OUTCOMES>
</SELECTION_CRITERIA>
<SEARCH_METHODS>
<ELECTRONIC_SEARCHES/>
<OTHER_SEARCHES/>
</SEARCH_METHODS>
<DATA_COLLECTION>
<STUDY_SELECTION/>
<DATA_EXTRACTION/>
<QUALITY_ASSESSMENT/>
<EFFECT_MEASURES/>
<UNIT_OF_ANALYSIS/>
<MISSING_DATA/>
<HETEROGENEITY_ASSESSMENT/>
<BIAS_ASSESSMENT/>
<DATA_SYNTHESIS/>
<SUBGROUP_ANALYSIS/>
<SENSITIVITY_ANALYSIS/>
</DATA_COLLECTION>
</METHODS>
<RESULTS>
<STUDY_DESCRIPTION>
<SEARCH_RESULTS/>
<INCLUDED_STUDIES_DESCR/>
<EXCLUDED_STUDIES_DESCR/>
</STUDY_DESCRIPTION>
<STUDY_QUALITY>
<ALLOCATION/>
<BLINDING/>
<EXCLUSIONS/>
<SELECTIVE_REPORTING/>
<OTHER_BIAS_SOURCES/>
</STUDY_QUALITY>
<INTERVENTION_EFFECTS/>
</RESULTS>
<DISCUSSION>
<SUMMARY_OF_RESULTS/>
<APPLICABILITY_OF_FINDINGS/>
<QUALITY_OF_EVIDENCE/>
<POTENTIAL_BIASES/>
<AGREEMENT/>
</DISCUSSION>
<CONCLUSIONS>
<IMPLICATIONS_PRACTICE/>
<IMPLICATIONS_RESEARCH/>
</CONCLUSIONS>
</BODY>
<ACKNOWLEDGEMENTS/>
<CONFLICT_OF_INTEREST/>
<CONTRIBUTIONS/>
<PRO_REV_DIFF/>
<PUBLIC_NOTES/>
</MAIN_TEXT>
<STUDIES_AND_REFERENCES MODIFIED="2013-01-23 22:00:11 +0000" MODIFIED_BY="[Empty name]">
<STUDIES MODIFIED="2013-01-23 22:00:11 +0000" MODIFIED_BY="[Empty name]">
<INCLUDED_STUDIES MODIFIED="2013-01-23 21:58:57 +0000" MODIFIED_BY="[Empty name]">
<STUDY DATA_SOURCE="PUB" ID="STD-Balaban-1988" MODIFIED="2011-07-09 23:21:17 +0100" MODIFIED_BY="[Empty name]" NAME="Balaban 1988" YEAR="1988">
<REFERENCE MODIFIED="2011-07-09 23:21:17 +0100" MODIFIED_BY="[Empty name]" NOTES="&lt;p&gt;DB - Ovid MEDLINE(R)&lt;br&gt;NOT IN FILE&lt;/p&gt;" NOTES_MODIFIED="2011-07-09 23:21:17 +0100" NOTES_MODIFIED_BY="[Empty name]" PRIMARY="NO" TYPE="JOURNAL_ARTICLE">
<AU>Balaban D J Goldfarb N I Perkel R L &amp; Carlson B L</AU>
<TI>Follow-up study of an urban family medicine home visit program</TI>
<SO>Journal of Family Practice</SO>
<YR>1988</YR>
<VL>26</VL>
<PG>307-12</PG>
<IDENTIFIERS/>
</REFERENCE>
<IDENTIFIERS/>
</STUDY>
<STUDY DATA_SOURCE="PUB" ID="STD-Bernabei-1998" MODIFIED="2011-07-09 23:21:56 +0100" MODIFIED_BY="[Empty name]" NAME="Bernabei 1998" YEAR="1998">
<REFERENCE MODIFIED="2011-07-09 23:21:56 +0100" MODIFIED_BY="[Empty name]" NOTES="&lt;p&gt;DB - Ovid MEDLINE(R)&lt;br&gt;NOT IN FILE&lt;/p&gt;" NOTES_MODIFIED="2011-07-09 23:21:56 +0100" NOTES_MODIFIED_BY="[Empty name]" PRIMARY="NO" TYPE="JOURNAL_ARTICLE">
<AU>Bernabei R Landi F Gambassi G Sgadari A Zuccala G Mor V Rubenstein L Z &amp; Carbonin P</AU>
<TI>Randomised trial of impact of model of integrated care and case management for older people living in the community</TI>
<SO>BMJ</SO>
<YR>1998</YR>
<VL>316</VL>
<PG>1348-51</PG>
<IDENTIFIERS/>
</REFERENCE>
<IDENTIFIERS/>
</STUDY>
<STUDY DATA_SOURCE="PUB" ID="STD-Bouman-2008" MODIFIED="2012-03-07 14:49:46 +0000" MODIFIED_BY="[Empty name]" NAME="Bouman 2008" YEAR="2008">
<REFERENCE MODIFIED="2011-11-17 07:24:19 +0000" MODIFIED_BY="[Empty name]" PRIMARY="NO" TYPE="JOURNAL_ARTICLE">
<AU>Bouman A Van Rossum E Ambergen T Kempen G &amp; Knipschild P</AU>
<TI>Effects of a Home Visiting Program for Older People with Poor Health Status: A Randomized, Clinical Trial in the Netherlands</TI>
<SO>Journal of the American Geriatrics Soceity</SO>
<YR>2008</YR>
<VL>56</VL>
<PG>397-404</PG>
<IDENTIFIERS/>
</REFERENCE>
<REFERENCE MODIFIED="2012-03-07 14:49:46 +0000" MODIFIED_BY="[Empty name]" PRIMARY="NO" TYPE="JOURNAL_ARTICLE">
<AU>Bouman A Van Rossum E Evers S M Ambergen T Kempen G &amp; Knipschild P</AU>
<TI>Effects on Health Care Use and Associated Cost of a Home Visiting Program for Older People With Poor Health Status: A Randomized Clinical Trial in the Netherlands</TI>
<SO>Journal of Gerontology</SO>
<YR>2008</YR>
<VL>63A</VL>
<PG>291-297</PG>
<IDENTIFIERS/>
</REFERENCE>
<REFERENCE MODIFIED="2011-07-09 23:23:13 +0100" MODIFIED_BY="[Empty name]" NOTES="&lt;p&gt;References&lt;br&gt;Using Smart Source Parsing&lt;br&gt;Jun pp&lt;/p&gt;" NOTES_MODIFIED="2011-07-09 23:23:13 +0100" NOTES_MODIFIED_BY="[Empty name]" PRIMARY="NO" TYPE="JOURNAL_ARTICLE">
<AU>Nicolaides-Bouman A van Rossum E Habets H Kempen G I &amp; Knipschild P</AU>
<TI>Home visiting programme for older people with health problems: Process evaluation</TI>
<SO>Journal of Advanced Nursing</SO>
<YR>2007</YR>
<VL>58</VL>
<PG>425-35</PG>
<IDENTIFIERS/>
</REFERENCE>
<REFERENCE MODIFIED="2011-07-09 23:23:03 +0100" MODIFIED_BY="[Empty name]" NOTES="&lt;p&gt;DB - Ovid MEDLINE(R)&lt;br&gt;NOT IN FILE&lt;/p&gt;" NOTES_MODIFIED="2011-07-09 23:23:03 +0100" NOTES_MODIFIED_BY="[Empty name]" PRIMARY="NO" TYPE="JOURNAL_ARTICLE">
<AU>Nicolaides-Bouman A van Rossum E Kempen G I &amp; Knipschild P</AU>
<TI>Effects of home visits by home nurses to elderly people with health problems: design of a randomised clinical trial in the Netherlands [ISRCTN92017183]</TI>
<SO>BMC Health Services Research</SO>
<YR>2004</YR>
<VL>4</VL>
<PG>35</PG>
<IDENTIFIERS/>
</REFERENCE>
<IDENTIFIERS/>
</STUDY>
<STUDY DATA_SOURCE="PUB" ID="STD-Byles-2004" MODIFIED="2011-07-09 23:23:39 +0100" MODIFIED_BY="[Empty name]" NAME="Byles 2004" YEAR="2004">
<REFERENCE MODIFIED="2011-07-09 23:23:39 +0100" MODIFIED_BY="[Empty name]" NOTES="&lt;p&gt;DB - Ovid MEDLINE(R)&lt;br&gt;NOT IN FILE&lt;/p&gt;" NOTES_MODIFIED="2011-07-09 23:23:39 +0100" NOTES_MODIFIED_BY="[Empty name]" PRIMARY="NO" TYPE="JOURNAL_ARTICLE">
<AU>Byles J E Tavener M O'Connell R L Nair B R Higginbotham N H Jackson C L McKernon M E Francis L Heller R F Newbury J W Marley J E &amp; Goodger B G</AU>
<TI>Randomised controlled trial of health assessments for older Australian veterans and war widows</TI>
<SO>Medical Journal of Australia</SO>
<YR>2004</YR>
<VL>181</VL>
<PG>186-90</PG>
<IDENTIFIERS/>
</REFERENCE>
<IDENTIFIERS/>
</STUDY>
<STUDY DATA_SOURCE="PUB" ID="STD-Campbell-1999" MODIFIED="2012-02-22 23:38:27 +0000" MODIFIED_BY="[Empty name]" NAME="Campbell 1999" YEAR="1999">
<REFERENCE MODIFIED="2011-07-09 23:24:13 +0100" MODIFIED_BY="[Empty name]" NOTES="&lt;p&gt;DB - Ovid MEDLINE(R)&lt;br&gt;NOT IN FILE&lt;/p&gt;" NOTES_MODIFIED="2011-07-09 23:24:13 +0100" NOTES_MODIFIED_BY="[Empty name]" PRIMARY="NO" TYPE="JOURNAL_ARTICLE">
<AU>Campbell A J Robertson M C Gardner M M Norton R N &amp; Buchner D M</AU>
<TI>Falls prevention over 2 years: a randomized controlled trial in women 80 years and older</TI>
<SO>Age &amp; Ageing</SO>
<YR>1999</YR>
<VL>28</VL>
<PG>513-8</PG>
<IDENTIFIERS/>
</REFERENCE>
<REFERENCE MODIFIED="2012-02-22 23:38:25 +0000" MODIFIED_BY="[Empty name]" PRIMARY="NO" TYPE="JOURNAL_ARTICLE">
<AU>Campbell A J Robertson M C Gardner M M Norton R N Tilyard M W Buchner D M</AU>
<TI>Randomised controlled trial of a general practice programme of home based exercise to prevent falls in elderly women</TI>
<SO>BMJ</SO>
<YR>1997</YR>
<VL>315</VL>
<NO>7115</NO>
<PG>1065-1069</PG>
<IDENTIFIERS/>
</REFERENCE>
<IDENTIFIERS/>
</STUDY>
<STUDY DATA_SOURCE="PUB" ID="STD-Campbell-2005" MODIFIED="2011-07-09 23:24:54 +0100" MODIFIED_BY="[Empty name]" NAME="Campbell 2005" YEAR="2005">
<REFERENCE MODIFIED="2011-07-09 23:24:31 +0100" MODIFIED_BY="[Empty name]" NOTES="&lt;p&gt;ID: CN-00524295&lt;br&gt;NOT IN FILE&lt;/p&gt;" NOTES_MODIFIED="2011-07-09 23:24:31 +0100" NOTES_MODIFIED_BY="[Empty name]" PRIMARY="NO" TYPE="JOURNAL_ARTICLE">
<AU>Campbell A J Robertson M C La Grow S J Kerse N M Sanderson G F Jacobs R J Sharp D M &amp; Hale L A</AU>
<TI>Randomised controlled trial of prevention of falls in people aged &gt; or =75 with severe visual impairment: the VIP trial</TI>
<SO>SO: BMJ (Clinical research ed.)</SO>
<YR>2005</YR>
<VL>331</VL>
<PG>817</PG>
<IDENTIFIERS/>
</REFERENCE>
<REFERENCE MODIFIED="2011-07-09 23:24:54 +0100" MODIFIED_BY="[Empty name]" NOTES="&lt;p&gt;Cochrane ID: CN-00585951 PUBMED 17018669 Journal Article Multicenter Study Randomized Controlled Trial Record Available: http://www.mrw.interscience.wiley.com/cochrane/clcentral/articles/951/CN-00585951/frame.html&lt;br&gt;NOT IN FILE&lt;br&gt;Central&lt;/p&gt;" NOTES_MODIFIED="2011-07-09 23:24:54 +0100" NOTES_MODIFIED_BY="[Empty name]" PRIMARY="NO" TYPE="JOURNAL_ARTICLE">
<AU>La Grow S J Robertson M C Campbell A J Clarke G A &amp; Kerse N M</AU>
<TI>Reducing hazard related falls in people 75 years and older with significant visual impairment: how did a successful program work?</TI>
<SO>Injury prevention: Journal of the International Society for Child and Adolescent Injury Prevention</SO>
<YR>2006</YR>
<VL>12</VL>
<PG>296-301</PG>
<IDENTIFIERS/>
</REFERENCE>
<IDENTIFIERS/>
</STUDY>
<STUDY DATA_SOURCE="PUB" ID="STD-Caplan-2004" MODIFIED="2011-07-09 23:25:13 +0100" MODIFIED_BY="[Empty name]" NAME="Caplan 2004" YEAR="2004">
<REFERENCE MODIFIED="2011-07-09 23:25:13 +0100" MODIFIED_BY="[Empty name]" PRIMARY="NO" TYPE="JOURNAL_ARTICLE">
<AU>Caplan G A Williams A J Daly B &amp; Abraham K</AU>
<TI>A randomized, controlled trial of comprehensive geriatric assessment and multidisciplinary intervention after discharge of elderly from the emergency department -- the DEED II Study</TI>
<SO>Journal of the American Geriatrics Society</SO>
<YR>2004</YR>
<VL>52</VL>
<PG>1417-23</PG>
<IDENTIFIERS/>
</REFERENCE>
<IDENTIFIERS/>
</STUDY>
<STUDY DATA_SOURCE="PUB" ID="STD-Chandler-1998" MODIFIED="2011-07-09 23:25:39 +0100" MODIFIED_BY="[Empty name]" NAME="Chandler 1998" YEAR="1998">
<REFERENCE MODIFIED="2011-07-09 23:25:39 +0100" MODIFIED_BY="[Empty name]" PRIMARY="NO" TYPE="JOURNAL_ARTICLE">
<AU>Chandler J M Duncan P W Kochersberger G &amp; Studenski S</AU>
<TI>Is lower extremity strength gain associated with improvement in physical performance and disability in frail, community-dwelling elders?</TI>
<SO>Archives of Physical Medicine &amp; Rehabilitation</SO>
<YR>1998</YR>
<VL>79</VL>
<PG>24-30</PG>
<IDENTIFIERS/>
</REFERENCE>
<IDENTIFIERS/>
</STUDY>
<STUDY DATA_SOURCE="PUB" ID="STD-Ciaschini-2009" MODIFIED="2011-07-09 23:26:02 +0100" MODIFIED_BY="[Empty name]" NAME="Ciaschini 2009" YEAR="2009">
<REFERENCE MODIFIED="2011-07-09 23:26:02 +0100" MODIFIED_BY="[Empty name]" NOTES="&lt;p&gt;Ciaschini PM&lt;br&gt;Straus SE&lt;br&gt;Dolovich LR&lt;br&gt;Goeree RA&lt;br&gt;Leung KM&lt;br&gt;Woods CR&lt;br&gt;Zimmerman GM&lt;br&gt;Majumdar SR&lt;br&gt;Spadafora S&lt;br&gt;Fera LA&lt;br&gt;Lee HN&lt;/p&gt;" NOTES_MODIFIED="2011-07-09 23:26:02 +0100" NOTES_MODIFIED_BY="[Empty name]" PRIMARY="NO" TYPE="JOURNAL_ARTICLE">
<AU>Ciaschini P M Straus S E Dolovich L R Goeree R A Leung K M Woods C R Zimmerman G M Majumdar S R Spadafora S Fera L A &amp; Lee H N</AU>
<TI>Community-based intervention to optimise falls risk management: a randomised controlled trial</TI>
<SO>Age &amp; Ageing</SO>
<YR>2009</YR>
<VL>38</VL>
<PG>724-30</PG>
<IDENTIFIERS/>
</REFERENCE>
<REFERENCE MODIFIED="2011-04-13 21:45:15 +0100" MODIFIED_BY="[Empty name]" PRIMARY="NO" TYPE="JOURNAL_ARTICLE">
<AU>Ciaschini P M Straus S E Dolovich L R Goeree R A Leung K M Woods C R Zimmerman G M Majumdar S R Spadafora S Fera L A Lee H N</AU>
<TI>Management of patients at risk for falls and osteoporosis: a randomized trial</TI>
<SO>Trials</SO>
<YR>2008</YR>
<VL>9</VL>
<PG>62</PG>
<IDENTIFIERS/>
</REFERENCE>
<IDENTIFIERS/>
</STUDY>
<STUDY DATA_SOURCE="PUB" ID="STD-Ciechanowski-2004" MODIFIED="2011-07-09 23:26:23 +0100" MODIFIED_BY="[Empty name]" NAME="Ciechanowski 2004" YEAR="2004">
<REFERENCE MODIFIED="2011-07-09 23:26:23 +0100" MODIFIED_BY="[Empty name]" NOTES="&lt;p&gt;ID: CN-00471829&lt;br&gt;NOT IN FILE&lt;/p&gt;" NOTES_MODIFIED="2011-07-09 23:26:23 +0100" NOTES_MODIFIED_BY="[Empty name]" PRIMARY="NO" TYPE="JOURNAL_ARTICLE">
<AU>Ciechanowski P Wagner E Schmaling K Schwartz S Williams B Diehr P Kulzer J Gray S Collier C &amp; LoGerfo J</AU>
<TI>Community-integrated home-based depression treatment in older adults: a randomized controlled trial</TI>
<SO>SO: JAMA: The Journal of the American Medical Association.</SO>
<YR>2004</YR>
<VL>291</VL>
<PG>1569-77</PG>
<IDENTIFIERS/>
</REFERENCE>
<IDENTIFIERS/>
</STUDY>
<STUDY DATA_SOURCE="PUB" ID="STD-Close-1999" MODIFIED="2013-01-23 21:11:04 +0000" MODIFIED_BY="Evan R Mayo-Wilson" NAME="Close 1999" YEAR="1999">
<REFERENCE MODIFIED="2013-01-23 21:11:03 +0000" MODIFIED_BY="[Empty name]" PRIMARY="NO" TYPE="JOURNAL_ARTICLE">
<AU>Close J Ellis M Hooper R Glucksman E Jackson S &amp; Swift C</AU>
<TI>Prevention of falls in the elderly trial (PROFET): a randomised controlled trial</TI>
<SO>The Lancett</SO>
<YR>1999</YR>
<VL>353</VL>
<PG>93-97</PG>
<IDENTIFIERS/>
</REFERENCE>
<IDENTIFIERS/>
</STUDY>
<STUDY DATA_SOURCE="PUB" ID="STD-Counsell-2007" MODIFIED="2012-01-30 13:53:49 +0000" MODIFIED_BY="[Empty name]" NAME="Counsell 2007" YEAR="2007">
<REFERENCE MODIFIED="2012-01-30 13:48:28 +0000" MODIFIED_BY="[Empty name]" NOTES="&lt;p&gt;DB - CINAHL&lt;br&gt;NOT IN FILE&lt;/p&gt;" NOTES_MODIFIED="2012-01-30 13:48:28 +0000" NOTES_MODIFIED_BY="[Empty name]" PRIMARY="NO" TYPE="OTHER">
<AU>Counsell S R Callahan C M Buttar A B Clark D O &amp; Frank K I</AU>
<TI>Geriatric Resources for Assessment and Care of Elders (GRACE): a new model of primary care for low-income seniors</TI>
<SO>Journal of the American Geriatrics Society</SO>
<YR>2006</YR>
<VL>54</VL>
<PG>1136-41</PG>
<IDENTIFIERS/>
</REFERENCE>
<REFERENCE MODIFIED="2011-07-09 23:27:04 +0100" MODIFIED_BY="[Empty name]" PRIMARY="NO" TYPE="JOURNAL_ARTICLE">
<AU>Counsell S R Callahan C M Clark D Tu W Buttar A B Stump T &amp; Ricketts G D</AU>
<TI>Geriatric Care Management for Low-Income Seniors: A Randomized Controlled Trial</TI>
<SO>JAMA</SO>
<YR>2007</YR>
<VL>298</VL>
<PG>2623-33</PG>
<IDENTIFIERS/>
</REFERENCE>
<REFERENCE MODIFIED="2012-01-30 13:53:45 +0000" MODIFIED_BY="[Empty name]" PRIMARY="NO" TYPE="JOURNAL_ARTICLE">
<AU>Counsell S R Callahan C M Tu W Stump T E &amp; Arling G W</AU>
<TI>Cost Analysis of the Geriatric Resources for Assessment and Care of Elders Care Management Intervention</TI>
<SO>Journal of the American Geriatrics Society</SO>
<YR>2009</YR>
<VL>57</VL>
<NO>8</NO>
<PG>1420&#8211;1426</PG>
<IDENTIFIERS/>
</REFERENCE>
<IDENTIFIERS/>
</STUDY>
<STUDY DATA_SOURCE="PUB" ID="STD-Crawford-Shearer-2010" MODIFIED="2011-07-09 23:27:39 +0100" MODIFIED_BY="[Empty name]" NAME="Crawford Shearer 2010" YEAR="2010">
<REFERENCE MODIFIED="2011-07-09 23:27:39 +0100" MODIFIED_BY="[Empty name]" NOTES="&lt;p&gt;Crawford Shearer NB&lt;br&gt;Fleury JD&lt;br&gt;Belyea M&lt;/p&gt;" NOTES_MODIFIED="2011-07-09 23:27:39 +0100" NOTES_MODIFIED_BY="[Empty name]" PRIMARY="NO" TYPE="JOURNAL_ARTICLE">
<AU>Crawford Shearer N B Fleury J D &amp; Belyea M</AU>
<TI>Randomized control trial of the Health Empowerment Intervention: feasibility and impact</TI>
<SO>Nursing Research</SO>
<YR>2010</YR>
<VL>59</VL>
<PG>203-11</PG>
<IDENTIFIERS/>
</REFERENCE>
<IDENTIFIERS/>
</STUDY>
<STUDY DATA_SOURCE="PUB" ID="STD-Dalby-2000" MODIFIED="2011-07-09 23:27:56 +0100" MODIFIED_BY="[Empty name]" NAME="Dalby 2000" YEAR="2000">
<REFERENCE MODIFIED="2011-07-09 23:27:56 +0100" MODIFIED_BY="[Empty name]" NOTES="&lt;p&gt;DB - Ovid MEDLINE(R)&lt;br&gt;NOT IN FILE&lt;/p&gt;" NOTES_MODIFIED="2011-07-09 23:27:56 +0100" NOTES_MODIFIED_BY="[Empty name]" PRIMARY="NO" TYPE="JOURNAL_ARTICLE">
<AU>Dalby D M Sellors J W Fraser F D Fraser C van Ineveld C &amp; Howard M</AU>
<TI>Effect of preventive home visits by a nurse on the outcomes of frail elderly people in the community: a randomized controlled trial</TI>
<SO>Canadian Medical Association Journal</SO>
<YR>2000</YR>
<VL>162</VL>
<PG>497-500</PG>
<IDENTIFIERS/>
</REFERENCE>
<IDENTIFIERS/>
</STUDY>
<STUDY DATA_SOURCE="PUB" ID="STD-Davison-2005" MODIFIED="2011-07-09 23:28:11 +0100" MODIFIED_BY="[Empty name]" NAME="Davison 2005" YEAR="2005">
<REFERENCE MODIFIED="2011-07-09 23:28:11 +0100" MODIFIED_BY="[Empty name]" PRIMARY="NO" TYPE="JOURNAL_ARTICLE">
<AU>Davison J Bond J Dawson P Steen IN &amp; Kenny RA</AU>
<TI>Patients with recurrent falls attending Accident &amp; Emergency benefit from multifactorial intervention - a randomised controlled trial</TI>
<SO>Age &amp; Ageing</SO>
<YR>2005</YR>
<VL>34</VL>
<PG>162-8</PG>
<IDENTIFIERS/>
</REFERENCE>
<IDENTIFIERS/>
</STUDY>
<STUDY DATA_SOURCE="PUB" ID="STD-Elley-2008" MODIFIED="2011-07-09 23:28:43 +0100" MODIFIED_BY="[Empty name]" NAME="Elley 2008" YEAR="2008">
<REFERENCE MODIFIED="2011-07-09 23:28:30 +0100" MODIFIED_BY="[Empty name]" PRIMARY="NO" TYPE="JOURNAL_ARTICLE">
<AU>Elley C R Robertson M C Garrett S Kerse N M McKinlay E Lawton B Moriarty H Moyes S A &amp; Campbell A J</AU>
<TI>Effectiveness of a Falls-and-Fracture Nurse Coordinator to Reduce Falls: A Randomized, Controlled Trial of At-Risk Older Adults</TI>
<SO>Journal of the American Geriatrics Society</SO>
<YR>2008</YR>
<VL>56</VL>
<PG>1383-9</PG>
<IDENTIFIERS/>
</REFERENCE>
<REFERENCE MODIFIED="2011-07-09 23:28:43 +0100" MODIFIED_BY="[Empty name]" NOTES="&lt;p&gt;17662156 Journal Article. Randomized Controlled Trial. Research Support, Non-U.S. Gov't&lt;br&gt;NOT IN FILE&lt;br&gt;Medline&lt;/p&gt;" NOTES_MODIFIED="2011-07-09 23:28:43 +0100" NOTES_MODIFIED_BY="[Empty name]" PRIMARY="NO" TYPE="JOURNAL_ARTICLE">
<AU>Elley C R Robertson M C Kerse N M Garrett S McKinlay E Lawton B Moriarty H &amp; Campbell A J</AU>
<TI>Falls Assessment Clinical Trial (FACT): design, interventions, recruitment strategies and participant characteristics</TI>
<SO>BMC Public Health</SO>
<YR>2007</YR>
<VL>7</VL>
<PG>185</PG>
<IDENTIFIERS/>
</REFERENCE>
<IDENTIFIERS/>
</STUDY>
<STUDY DATA_SOURCE="PUB" ID="STD-Fabacher-1994" MODIFIED="2011-07-09 23:29:00 +0100" MODIFIED_BY="[Empty name]" NAME="Fabacher 1994" YEAR="1994">
<REFERENCE MODIFIED="2011-07-09 23:29:00 +0100" MODIFIED_BY="[Empty name]" NOTES="&lt;p&gt;DB - Ovid MEDLINE(R)&lt;br&gt;NOT IN FILE&lt;/p&gt;" NOTES_MODIFIED="2011-07-09 23:29:00 +0100" NOTES_MODIFIED_BY="[Empty name]" PRIMARY="NO" TYPE="JOURNAL_ARTICLE">
<AU>Fabacher D Josephson K Pietruszka F Linderborn K Morley J E &amp; Rubenstein L Z</AU>
<TI>An in-home preventive assessment program for independent older adults: a randomized controlled trial</TI>
<SO>Journal of the American Geriatrics Society</SO>
<YR>1994</YR>
<VL>42</VL>
<PG>630-8</PG>
<IDENTIFIERS/>
</REFERENCE>
<IDENTIFIERS/>
</STUDY>
<STUDY DATA_SOURCE="PUB" ID="STD-Gallagher-1996" MODIFIED="2011-07-09 23:29:19 +0100" MODIFIED_BY="[Empty name]" NAME="Gallagher 1996" YEAR="1996">
<REFERENCE MODIFIED="2011-07-09 23:29:19 +0100" MODIFIED_BY="[Empty name]" PRIMARY="NO" TYPE="JOURNAL_ARTICLE">
<AU>Gallagher E &amp; Brunt H</AU>
<TI>Head Over Heels: Impact of a Health Promotion Program to Reduce Falls in the Elderly</TI>
<SO>Canadian Journal on Aging</SO>
<YR>1996</YR>
<VL>15</VL>
<PG>84-96</PG>
<IDENTIFIERS/>
</REFERENCE>
<IDENTIFIERS/>
</STUDY>
<STUDY DATA_SOURCE="PUB" ID="STD-Gitlin-2006" MODIFIED="2011-07-09 23:30:33 +0100" MODIFIED_BY="[Empty name]" NAME="Gitlin 2006" YEAR="2006">
<REFERENCE MODIFIED="2011-07-09 23:30:10 +0100" MODIFIED_BY="[Empty name]" NOTES="&lt;p&gt;Journal Article; Randomized Controlled Trial; Research Support, N.I.H., Extramural&lt;/p&gt;" NOTES_MODIFIED="2011-07-09 23:30:10 +0100" NOTES_MODIFIED_BY="[Empty name]" PRIMARY="NO" TYPE="OTHER">
<AU>Gitlin L N Hauck W W Dennis M P Winter L Hodgson N &amp; Schinfeld S</AU>
<TI>Long-term effect on mortality of a home intervention that reduces functional difficulties in older adults: results from a randomized trial</TI>
<SO>Journal of the American Geriatrics Society</SO>
<YR>2009</YR>
<PG>476-81</PG>
<IDENTIFIERS/>
</REFERENCE>
<REFERENCE MODIFIED="2011-07-09 23:30:21 +0100" MODIFIED_BY="[Empty name]" NOTES="&lt;p&gt;Cochrane ID: CN-00556988 PUBMED 16776791 Journal Article Randomized Controlled Trial Research Support, N.I.H., Extramural Record Available: http://www.mrw.interscience.wiley.com/cochrane/clcentral/articles/988/CN-00556988/frame.html&lt;br&gt;NOT IN FILE&lt;br&gt;Central&lt;/p&gt;" NOTES_MODIFIED="2011-07-09 23:30:21 +0100" NOTES_MODIFIED_BY="[Empty name]" PRIMARY="NO" TYPE="JOURNAL_ARTICLE">
<AU>Gitlin L N Hauck W W Winter L Dennis M P &amp; Schulz R</AU>
<TI>Effect of an in-home occupational and physical therapy intervention on reducing mortality in functionally vulnerable older people: preliminary findings</TI>
<SO>Journal of the American Geriatrics Society</SO>
<YR>2006</YR>
<VL>54</VL>
<PG>950-5</PG>
<IDENTIFIERS/>
</REFERENCE>
<REFERENCE MODIFIED="2011-07-09 23:30:33 +0100" MODIFIED_BY="[Empty name]" NOTES="&lt;p&gt;Cochrane ID: CN-00556310 PUBMED 16696748 Journal Article Randomized Controlled Trial Research Support, N.I.H., Extramural Record Available: http://www.mrw.interscience.wiley.com/cochrane/clcentral/articles/310/CN-00556310/frame.html&lt;br&gt;NOT IN FILE&lt;br&gt;Central&lt;/p&gt;" NOTES_MODIFIED="2011-07-09 23:30:33 +0100" NOTES_MODIFIED_BY="[Empty name]" PRIMARY="NO" TYPE="JOURNAL_ARTICLE">
<AU>Gitlin L N Winter L Dennis M P Corcoran M Schinfeld S &amp; Hauck W W</AU>
<TI>A randomized trial of a multicomponent home intervention to reduce functional difficulties in older adults</TI>
<SO>Journal of the American Geriatrics Society</SO>
<YR>2006</YR>
<VL>54</VL>
<PG>809-16</PG>
<IDENTIFIERS/>
</REFERENCE>
<IDENTIFIERS/>
</STUDY>
<STUDY DATA_SOURCE="PUB" ID="STD-Green-2002" MODIFIED="2011-07-09 23:31:14 +0100" MODIFIED_BY="[Empty name]" NAME="Green 2002" YEAR="2002">
<REFERENCE MODIFIED="2011-07-09 23:31:14 +0100" MODIFIED_BY="[Empty name]" PRIMARY="NO" TYPE="JOURNAL_ARTICLE">
<AU>Green J Forster A Bogle S &amp; Young J</AU>
<TI>Physiotherapy for patients with mobility problems more than l year after stroke: a randomised controlled trial</TI>
<SO>Lancet</SO>
<YR>2002</YR>
<VL>359</VL>
<PG>199-203</PG>
<IDENTIFIERS/>
</REFERENCE>
<IDENTIFIERS/>
</STUDY>
<STUDY DATA_SOURCE="PUB" ID="STD-Gunner_x002d_Svensson-1984" MODIFIED="2012-05-11 12:13:50 +0100" MODIFIED_BY="[Empty name]" NAME="Gunner-Svensson 1984" YEAR="1984">
<REFERENCE MODIFIED="2012-05-11 12:13:50 +0100" MODIFIED_BY="[Empty name]" PRIMARY="YES" TYPE="JOURNAL_ARTICLE">
<AU>Gunner Svensson F Ipsen J Olsen J &amp; Waldstrom B. Prevention of relocation of the aged in nursing homes. 1984;2:49-56.</AU>
<TI>Prevention of relocation of the aged in nursing homes</TI>
<SO>Scandanavian Journal of Primary Healthcare</SO>
<YR>1984</YR>
<VL>2</VL>
<PG>49-56</PG>
<IDENTIFIERS/>
</REFERENCE>
<IDENTIFIERS/>
</STUDY>
<STUDY DATA_SOURCE="PUB" ID="STD-Gustafsson-2012" MODIFIED="2013-01-23 21:18:10 +0000" MODIFIED_BY="Evan R Mayo-Wilson" NAME="Gustafsson 2012" YEAR="2012">
<REFERENCE MODIFIED="2013-01-23 21:18:09 +0000" MODIFIED_BY="[Empty name]" PRIMARY="NO" TYPE="JOURNAL_ARTICLE">
<AU>Dahlin-Ivanoff S Gosman--Hedstr�m G Edberg A-K Wilhelmson K Eklund K Duner A Ziden L Welmer A-K &amp; Landahl S</AU>
<TI>Elderly persons in the risk zone. Design of amultidimensional, health-promoting, randomised three-armed controlled trial for "prefrail" people of 80+ years living at home</TI>
<SO>BMC Geriatrics</SO>
<YR>2010</YR>
<VL>10</VL>
<PG>27</PG>
<IDENTIFIERS/>
</REFERENCE>
<REFERENCE MODIFIED="2013-01-23 21:16:01 +0000" MODIFIED_BY="[Empty name]" PRIMARY="NO" TYPE="JOURNAL_ARTICLE">
<AU>Gustafsson S Wilhelmson K Eklund K Gosman-Hedstrom G Zide L Kronlof G H H�jgaard B Slinde F Rothenberg E Landahl S &amp; Dahlin-Ivanoff S</AU>
<TI>Health-promoting interventions for persons aged 80 and older are successful in the short term&#8212;results from the randomized and three-armed elderly persons in the risk zone study</TI>
<SO>Journal of the American Geriatrics Society</SO>
<YR>2012</YR>
<VL>60</VL>
<NO>3</NO>
<PG>447-54</PG>
<IDENTIFIERS/>
</REFERENCE>
<IDENTIFIERS/>
</STUDY>
<STUDY DATA_SOURCE="PUB" ID="STD-Hall-1992" MODIFIED="2011-07-09 23:31:29 +0100" MODIFIED_BY="[Empty name]" NAME="Hall 1992" YEAR="1992">
<REFERENCE MODIFIED="2011-07-09 23:31:29 +0100" MODIFIED_BY="[Empty name]" NOTES="&lt;p&gt;ID: CN-00197305&lt;br&gt;NOT IN FILE&lt;/p&gt;" NOTES_MODIFIED="2011-07-09 23:31:29 +0100" NOTES_MODIFIED_BY="[Empty name]" PRIMARY="NO" TYPE="JOURNAL_ARTICLE">
<AU>Hall N De B P Johnson D Mackinnon K Gutman G &amp; Glick N</AU>
<TI>Randomized trial of a health promotion program for frail elders</TI>
<SO>Canadian Journal on Aging</SO>
<YR>1992</YR>
<VL>11</VL>
<PG>72-91</PG>
<IDENTIFIERS/>
</REFERENCE>
<IDENTIFIERS/>
</STUDY>
<STUDY DATA_SOURCE="PUB" ID="STD-Hebert-2001" MODIFIED="2011-07-09 23:32:07 +0100" MODIFIED_BY="[Empty name]" NAME="Hebert 2001" YEAR="2001">
<REFERENCE MODIFIED="2011-07-09 23:32:07 +0100" MODIFIED_BY="[Empty name]" NOTES="&lt;p&gt;ID: CN-00343891&lt;br&gt;NOT IN FILE&lt;/p&gt;" NOTES_MODIFIED="2011-07-09 23:32:07 +0100" NOTES_MODIFIED_BY="[Empty name]" PRIMARY="NO" TYPE="JOURNAL_ARTICLE">
<AU>Hebert R Robichaud L Roy P M Bravo G &amp; Voyer L</AU>
<TI>Efficacy of a nurse-led multidimensional preventive programme for older people at risk of functional decline. A randomized controlled trial</TI>
<SO>Age and Ageing</SO>
<YR>2001</YR>
<VL>30</VL>
<PG>147-53</PG>
<IDENTIFIERS/>
</REFERENCE>
<IDENTIFIERS/>
</STUDY>
<STUDY DATA_SOURCE="PUB" ID="STD-Hendriks-2008" MODIFIED="2011-07-09 23:32:21 +0100" MODIFIED_BY="[Empty name]" NAME="Hendriks 2008" YEAR="2008">
<REFERENCE MODIFIED="2011-07-09 23:32:21 +0100" MODIFIED_BY="[Empty name]" PRIMARY="NO" TYPE="JOURNAL_ARTICLE">
<AU>Hendriks M R Bleijlevens M H van Haastreght J C Crebolder H F Diederiks J P Evers S M Mulder W J Kempen G I van Rossum E Ruijgrok J M Stalenhoef P A &amp; van Erik J T</AU>
<TI>Lack of Effectiveness of a Multidisciplinary Fall-Prevention Program in Elderly People at Risk: A Randomized, Controlled Trial</TI>
<SO>Journal of the American Geriatrics Soceity</SO>
<YR>2008</YR>
<VL>56</VL>
<PG>1390-7</PG>
<IDENTIFIERS/>
</REFERENCE>
<IDENTIFIERS/>
</STUDY>
<STUDY DATA_SOURCE="PUB" ID="STD-Hogan-2001" MODIFIED="2011-07-09 23:32:45 +0100" MODIFIED_BY="[Empty name]" NAME="Hogan 2001" YEAR="2001">
<REFERENCE MODIFIED="2011-07-09 23:32:45 +0100" MODIFIED_BY="[Empty name]" NOTES="&lt;p&gt;ID: CN-00356470&lt;br&gt;NOT IN FILE&lt;/p&gt;" NOTES_MODIFIED="2011-07-09 23:32:45 +0100" NOTES_MODIFIED_BY="[Empty name]" PRIMARY="NO" TYPE="JOURNAL_ARTICLE">
<AU>Hogan D B MacDonald F A Betts J Bricker S Ebly E M Delarue B Fung T S Harbidge C Hunter M Maxwell C J &amp; Metcalf B</AU>
<TI>A randomized controlled trial of a community-based consultation service to prevent falls</TI>
<SO>Canadian Medical Association Journal</SO>
<YR>2001</YR>
<VL>165</VL>
<PG>537-43</PG>
<IDENTIFIERS/>
</REFERENCE>
<IDENTIFIERS/>
</STUDY>
<STUDY DATA_SOURCE="PUB" ID="STD-Holland-2005" MODIFIED="2011-07-09 23:33:26 +0100" MODIFIED_BY="[Empty name]" NAME="Holland 2005" YEAR="2005">
<REFERENCE MODIFIED="2011-07-09 23:33:00 +0100" MODIFIED_BY="[Empty name]" PRIMARY="NO" TYPE="JOURNAL_ARTICLE">
<AU>Holland R Lenaghan E Harvey I Smith R Shepstone L Lipp A Christou M Evans D &amp; Hand C</AU>
<TI>Does home based medication review keep older people out of hospital? The HOMER randomised controlled trial</TI>
<SO>BMJ</SO>
<YR>2005</YR>
<VL>330</VL>
<PG>393-5</PG>
<IDENTIFIERS/>
</REFERENCE>
<REFERENCE MODIFIED="2011-07-09 23:33:11 +0100" MODIFIED_BY="[Empty name]" PRIMARY="NO" TYPE="JOURNAL_ARTICLE">
<AU>Holland R Lenaghan E Smith R Lipp A Christou M Evans D &amp; Harvey I</AU>
<TI>Delivering a home- based medication review, process measures from the HOMER randomised controlled trial</TI>
<SO>International Journal of Pharmacy Practice</SO>
<YR>2006</YR>
<VL>14</VL>
<PG>71-9</PG>
<IDENTIFIERS/>
</REFERENCE>
<REFERENCE MODIFIED="2011-07-09 23:33:26 +0100" MODIFIED_BY="[Empty name]" NOTES="&lt;p&gt;References&lt;br&gt;Using Smart Source Parsing&lt;br&gt;pp&lt;/p&gt;" NOTES_MODIFIED="2011-07-09 23:33:26 +0100" NOTES_MODIFIED_BY="[Empty name]" PRIMARY="NO" TYPE="JOURNAL_ARTICLE">
<AU>Pacini M Smith R D Wilson E C &amp; Holland R</AU>
<TI>Home-based medication review in older people: Is it cost effective?</TI>
<SO>Pharmacoeconomics</SO>
<YR>2007</YR>
<VL>25</VL>
<PG>171-80</PG>
<IDENTIFIERS/>
</REFERENCE>
<IDENTIFIERS/>
</STUDY>
<STUDY DATA_SOURCE="PUB" ID="STD-Huang-2004" MODIFIED="2011-07-09 23:33:42 +0100" MODIFIED_BY="[Empty name]" NAME="Huang 2004" YEAR="2004">
<REFERENCE MODIFIED="2011-07-09 23:33:42 +0100" MODIFIED_BY="[Empty name]" NOTES="&lt;p&gt;DB - CINAHL&lt;br&gt;NOT IN FILE&lt;/p&gt;" NOTES_MODIFIED="2011-07-09 23:33:42 +0100" NOTES_MODIFIED_BY="[Empty name]" PRIMARY="NO" TYPE="JOURNAL_ARTICLE">
<AU>Huang T &amp; Acton G J</AU>
<TI>Effectiveness of home visit falls prevention strategy for Taiwanese community-dwelling elders: randomized trial</TI>
<SO>Public Health Nursing</SO>
<YR>2004</YR>
<VL>21</VL>
<PG>247-56</PG>
<IDENTIFIERS/>
</REFERENCE>
<IDENTIFIERS/>
</STUDY>
<STUDY DATA_SOURCE="PUB" ID="STD-Kingston-2001" MODIFIED="2011-07-09 23:33:58 +0100" MODIFIED_BY="[Empty name]" NAME="Kingston 2001" YEAR="2001">
<REFERENCE MODIFIED="2011-07-09 23:33:58 +0100" MODIFIED_BY="[Empty name]" NOTES="&lt;p&gt;DB - CINAHL&lt;br&gt;NOT IN FILE&lt;/p&gt;" NOTES_MODIFIED="2011-07-09 23:33:58 +0100" NOTES_MODIFIED_BY="[Empty name]" PRIMARY="NO" TYPE="JOURNAL_ARTICLE">
<AU>Kingston P Jones M Lally F &amp; Crome P</AU>
<TI>Older people and falls: a randomized controlled trial of a health visitor (HV) intervention</TI>
<SO>Reviews in Clinical Gerontology</SO>
<YR>2001</YR>
<VL>11</VL>
<PG>209-14</PG>
<IDENTIFIERS/>
</REFERENCE>
<IDENTIFIERS/>
</STUDY>
<STUDY DATA_SOURCE="PUB" ID="STD-Kono-2004" MODIFIED="2011-07-09 23:34:14 +0100" MODIFIED_BY="[Empty name]" NAME="Kono 2004" YEAR="2004">
<REFERENCE MODIFIED="2011-07-09 23:34:14 +0100" MODIFIED_BY="[Empty name]" NOTES="&lt;p&gt;DB - Ovid MEDLINE(R)&lt;br&gt;NOT IN FILE&lt;/p&gt;" NOTES_MODIFIED="2011-07-09 23:34:14 +0100" NOTES_MODIFIED_BY="[Empty name]" PRIMARY="NO" TYPE="JOURNAL_ARTICLE">
<AU>Kono A Kai I Sakato C Harker J O &amp; Rubenstein L Z</AU>
<TI>Effect of preventive home visits for ambulatory housebound elders in Japan: a pilot study</TI>
<SO>Aging Clinical &amp; Experimental Research</SO>
<YR>2004</YR>
<VL>16</VL>
<PG>293-9</PG>
<IDENTIFIERS/>
</REFERENCE>
<IDENTIFIERS/>
</STUDY>
<STUDY DATA_SOURCE="PUB" ID="STD-Kono-2011" MODIFIED="2013-01-23 21:58:57 +0000" MODIFIED_BY="Evan R Mayo-Wilson" NAME="Kono 2011" YEAR="2011">
<REFERENCE MODIFIED="2013-01-23 21:58:53 +0000" MODIFIED_BY="[Empty name]" PRIMARY="NO" TYPE="JOURNAL_ARTICLE">
<AU>Kono A Fujita T Tsumura C Kondo T Kushiyama K &amp; Rubenstein L Z</AU>
<TI>Preventive home visit model targeted to specific care needs of ambulatory frail elders: preliminary report of a randomized trial design</TI>
<SO>Aging-Clinical &amp; Experimental Research</SO>
<YR>2009</YR>
<VL>21</VL>
<PG>167-73</PG>
<IDENTIFIERS/>
</REFERENCE>
<REFERENCE MODIFIED="2013-01-23 21:22:16 +0000" MODIFIED_BY="[Empty name]" PRIMARY="NO" TYPE="JOURNAL_ARTICLE">
<AU>Kono A Kanaya Y Fujita T Tsumura C Kondo T Kushiyama K &amp; Rubenstein L Z</AU>
<TI>Effects of a preventive home visit program in ambulatory frail older people: a randomized controlled trial</TI>
<SO>Journal of Gerontology: Medical Sciences</SO>
<YR>2011</YR>
<VL>67A</VL>
<NO>3</NO>
<PG>302-9</PG>
<IDENTIFIERS/>
</REFERENCE>
<IDENTIFIERS/>
</STUDY>
<STUDY DATA_SOURCE="PUB" ID="STD-Krebs-1998" MODIFIED="2011-07-09 23:34:56 +0100" MODIFIED_BY="[Empty name]" NAME="Krebs 1998" YEAR="1998">
<REFERENCE MODIFIED="2011-07-09 23:34:56 +0100" MODIFIED_BY="[Empty name]" PRIMARY="NO" TYPE="JOURNAL_ARTICLE">
<AU>Krebs D E Jette A M &amp; Assmann S F</AU>
<TI>Moderate exercise improves gait stability in disabled elders</TI>
<SO>Archives of Physical Medicine &amp; Rehabilitation</SO>
<YR>1998</YR>
<VL>79</VL>
<NO>12</NO>
<PG>1489-1495</PG>
<IDENTIFIERS/>
</REFERENCE>
<IDENTIFIERS/>
</STUDY>
<STUDY DATA_SOURCE="PUB" ID="STD-Lenaghan-2007" MODIFIED="2011-07-09 23:35:35 +0100" MODIFIED_BY="[Empty name]" NAME="Lenaghan 2007" YEAR="2007">
<REFERENCE MODIFIED="2011-07-09 23:35:35 +0100" MODIFIED_BY="[Empty name]" NOTES="&lt;p&gt;Lenaghan E&lt;br&gt;Holland R&lt;br&gt;Brooks A&lt;/p&gt;" NOTES_MODIFIED="2011-07-09 23:35:35 +0100" NOTES_MODIFIED_BY="[Empty name]" PRIMARY="NO" TYPE="JOURNAL_ARTICLE">
<AU>Lenaghan E Holland R &amp; Brooks A</AU>
<TI>Home-based medication review in a high risk elderly population in primary care--the POLYMED randomised controlled trial</TI>
<SO>Age &amp; Ageing</SO>
<YR>2007</YR>
<VL>36</VL>
<PG>292-7</PG>
<IDENTIFIERS/>
</REFERENCE>
<IDENTIFIERS/>
</STUDY>
<STUDY DATA_SOURCE="PUB" ID="STD-Lightbody-2002" MODIFIED="2013-01-23 21:24:00 +0000" MODIFIED_BY="Evan R Mayo-Wilson" NAME="Lightbody 2002" YEAR="2002">
<REFERENCE MODIFIED="2013-01-23 21:23:59 +0000" MODIFIED_BY="[Empty name]" PRIMARY="NO" TYPE="JOURNAL_ARTICLE">
<AU>Lightbody E, Watkins C Leathley M Sharma A &amp; Lye M</AU>
<TI>Evaluation of a nurse-led fallsprevention programme versus usual care: a randomized controlled trial</TI>
<SO>Age and Ageing</SO>
<YR>2002</YR>
<VL>31</VL>
<PG>203-10</PG>
<IDENTIFIERS/>
</REFERENCE>
<IDENTIFIERS/>
</STUDY>
<STUDY DATA_SOURCE="PUB" ID="STD-Lin-2007" MODIFIED="2011-07-09 23:35:51 +0100" MODIFIED_BY="[Empty name]" NAME="Lin 2007" YEAR="2007">
<REFERENCE MODIFIED="2011-07-09 23:35:51 +0100" MODIFIED_BY="[Empty name]" NOTES="&lt;p&gt;Lin MR&lt;br&gt;Wolf SL&lt;br&gt;Hwang HF&lt;br&gt;Gong SY&lt;br&gt;Chen CY&lt;/p&gt;" NOTES_MODIFIED="2011-07-09 23:35:51 +0100" NOTES_MODIFIED_BY="[Empty name]" PRIMARY="NO" TYPE="JOURNAL_ARTICLE">
<AU>Lin M-R Wolf S L Hwang H-F Gong S-Y &amp; Chen C-Y</AU>
<TI>A randomized, controlled trial of fall prevention programs and quality of life in older fallers</TI>
<SO>Journal of the American Geriatrics Society</SO>
<YR>2007</YR>
<VL>55</VL>
<PG>499-506</PG>
<IDENTIFIERS/>
</REFERENCE>
<IDENTIFIERS/>
</STUDY>
<STUDY DATA_SOURCE="PUB" ID="STD-Liu_x002d_Ambrose-2008" MODIFIED="2011-07-09 23:36:08 +0100" MODIFIED_BY="[Empty name]" NAME="Liu-Ambrose 2008" YEAR="2008">
<REFERENCE MODIFIED="2011-07-09 23:36:08 +0100" MODIFIED_BY="[Empty name]" NOTES="&lt;p&gt;Liu-Ambrose T&lt;br&gt;Donaldson MG&lt;br&gt;Ahamed Y&lt;br&gt;Graf P&lt;br&gt;Cook WL&lt;br&gt;Close J&lt;br&gt;Lord SR&lt;br&gt;Khan KM&lt;/p&gt;" NOTES_MODIFIED="2011-07-09 23:36:08 +0100" NOTES_MODIFIED_BY="[Empty name]" PRIMARY="NO" TYPE="JOURNAL_ARTICLE">
<AU>Liu-Ambrose T Donaldson M G Ahamed Y Graf P Cook W L Close J Lord S R &amp; Khan K M</AU>
<TI>Otago home-based strength and balance retraining improves executive functioning in older fallers: a randomized controlled trial</TI>
<SO>Journal of the American Geriatrics Society</SO>
<YR>2008</YR>
<VL>56</VL>
<PG>1821-30</PG>
<IDENTIFIERS/>
</REFERENCE>
<IDENTIFIERS/>
</STUDY>
<STUDY DATA_SOURCE="PUB" ID="STD-Luker-1981" MODIFIED="2011-07-09 23:37:11 +0100" MODIFIED_BY="[Empty name]" NAME="Luker 1981" YEAR="1981">
<REFERENCE MODIFIED="2011-07-09 23:37:11 +0100" MODIFIED_BY="[Empty name]" PRIMARY="NO" TYPE="JOURNAL_ARTICLE">
<AU>Luker KA</AU>
<TI>Health Visiting and the Elderly</TI>
<SO>Nursing Times, Occasional Paper</SO>
<YR>1981</YR>
<VL>77</VL>
<PG>137-40</PG>
<IDENTIFIERS/>
</REFERENCE>
<IDENTIFIERS/>
</STUDY>
<STUDY DATA_SOURCE="PUB" ID="STD-Luukinen-2006" MODIFIED="2011-07-09 23:37:37 +0100" MODIFIED_BY="[Empty name]" NAME="Luukinen 2006" YEAR="2006">
<REFERENCE MODIFIED="2011-07-09 23:37:26 +0100" MODIFIED_BY="[Empty name]" NOTES="&lt;p&gt;Cochrane ID: CN-00586362 PUBMED 17174387 Journal Article Randomized Controlled Trial Research Support, Non-U.S. Gov't Record Available: http://www.mrw.interscience.wiley.com/cochrane/clcentral/articles/362/CN-00586362/frame.html&lt;br&gt;NOT IN FILE&lt;br&gt;Central&lt;/p&gt;" NOTES_MODIFIED="2011-07-09 23:37:26 +0100" NOTES_MODIFIED_BY="[Empty name]" PRIMARY="NO" TYPE="JOURNAL_ARTICLE">
<AU>Luukinen H Lehtola S Jokelainen J V��n�nen-Sainio R Lotvonen S &amp; Koistinen P</AU>
<TI>Pragmatic exercise-oriented prevention of falls among the elderly: a population-based, randomized, controlled trial</TI>
<SO>Preventive Medicine</SO>
<YR>2007</YR>
<VL>44</VL>
<PG>265-71</PG>
<IDENTIFIERS/>
</REFERENCE>
<REFERENCE MODIFIED="2011-07-09 23:37:37 +0100" MODIFIED_BY="[Empty name]" PRIMARY="NO" TYPE="JOURNAL_ARTICLE">
<AU>Luukinen H Lehtola S Jokelainen J V��n�nen-Sainio R Lotvonen S &amp; Koistinen P</AU>
<TI>Prevention of disability by exercise among the elderly: A population-based, randomized, controlled trial</TI>
<SO>Scandinavian Journal of Primary Health Care</SO>
<YR>2006</YR>
<VL>24</VL>
<PG>199-205</PG>
<IDENTIFIERS/>
</REFERENCE>
<IDENTIFIERS/>
</STUDY>
<STUDY DATA_SOURCE="PUB" ID="STD-Markle_x002d_Reid-2006" MODIFIED="2011-07-09 23:38:14 +0100" MODIFIED_BY="[Empty name]" NAME="Markle-Reid 2006" YEAR="2006">
<REFERENCE MODIFIED="2011-07-09 23:38:14 +0100" MODIFIED_BY="[Empty name]" NOTES="&lt;p&gt;DB - CINAHL&lt;br&gt;NOT IN FILE&lt;/p&gt;" NOTES_MODIFIED="2011-07-09 23:38:14 +0100" NOTES_MODIFIED_BY="[Empty name]" PRIMARY="NO" TYPE="JOURNAL_ARTICLE">
<AU>Markle-Reid M Weir R Browne G Roberts J Gafni A &amp; Henderson S</AU>
<TI>Health promotion for frail older home care clients</TI>
<SO>Journal of Advanced Nursing</SO>
<YR>2006</YR>
<VL>54</VL>
<PG>381-95</PG>
<IDENTIFIERS/>
</REFERENCE>
<IDENTIFIERS/>
</STUDY>
<STUDY DATA_SOURCE="PUB" ID="STD-Markle_x002d_Reid-2010" MODIFIED="2011-07-09 23:38:28 +0100" MODIFIED_BY="[Empty name]" NAME="Markle-Reid 2010" YEAR="2010">
<REFERENCE MODIFIED="2011-07-09 23:38:28 +0100" MODIFIED_BY="[Empty name]" NOTES="&lt;p&gt;Markle-Reid M&lt;br&gt;Browne G&lt;br&gt;Gafni A&lt;br&gt;Roberts J&lt;br&gt;Weir R&lt;br&gt;Thabane L&lt;br&gt;Miles M&lt;br&gt;Vaitonis V&lt;br&gt;Hecimovich C&lt;br&gt;Baxter P&lt;br&gt;Henderson S&lt;/p&gt;" NOTES_MODIFIED="2011-07-09 23:38:28 +0100" NOTES_MODIFIED_BY="[Empty name]" PRIMARY="NO" TYPE="JOURNAL_ARTICLE">
<AU>Markle-Reid M Browne G Gafni A Roberts J Weir R Thabane L Miles M Vaitonis V Hecimovich C Baxter P &amp; Henderson S</AU>
<TI>The effects and costs of a multifactorial and interdisciplinary team approach to falls prevention for older home care clients 'at risk' for falling: a randomized controlled trial</TI>
<SO>Canadian Journal on Aging</SO>
<YR>2010</YR>
<VL>29</VL>
<PG>139-61</PG>
<IDENTIFIERS/>
</REFERENCE>
<IDENTIFIERS/>
</STUDY>
<STUDY DATA_SOURCE="PUB" ID="STD-McEwan-1990" MODIFIED="2011-07-09 23:38:55 +0100" MODIFIED_BY="[Empty name]" NAME="McEwan 1990" YEAR="1990">
<REFERENCE MODIFIED="2011-07-09 23:38:55 +0100" MODIFIED_BY="[Empty name]" NOTES="&lt;p&gt;ID: CN-00067914&lt;br&gt;NOT IN FILE&lt;/p&gt;" NOTES_MODIFIED="2011-07-09 23:38:55 +0100" NOTES_MODIFIED_BY="[Empty name]" PRIMARY="NO" TYPE="JOURNAL_ARTICLE">
<AU>McEwan R T Davison N Forster D P Pearson P &amp; Stirling E</AU>
<TI>Screening elderly people in primary care: a randomized controlled trial</TI>
<SO>The British Journal of General Practice</SO>
<YR>1990</YR>
<VL>40</VL>
<PG>94-7</PG>
<IDENTIFIERS/>
</REFERENCE>
<IDENTIFIERS/>
</STUDY>
<STUDY DATA_SOURCE="PUB" ID="STD-Nelson-2004" MODIFIED="2011-07-09 23:39:17 +0100" MODIFIED_BY="[Empty name]" NAME="Nelson 2004" YEAR="2004">
<REFERENCE MODIFIED="2011-07-09 23:39:17 +0100" MODIFIED_BY="[Empty name]" NOTES="&lt;p&gt;DB - Ovid MEDLINE(R)&lt;br&gt;NOT IN FILE&lt;/p&gt;" NOTES_MODIFIED="2011-07-09 23:39:17 +0100" NOTES_MODIFIED_BY="[Empty name]" PRIMARY="NO" TYPE="JOURNAL_ARTICLE">
<AU>Nelson M E Layne J E Bernstein M J Nuernberger A Castaneda C Kaliton D Hausdorff J Judge J O Buchner D M Roubenoff R &amp; Fiatarone Singh M A</AU>
<TI>The effects of multidimensional home-based exercise on functional performance in elderly people</TI>
<SO>Journals of Gerontology Medical Sciences</SO>
<YR>2004</YR>
<VL>59A</VL>
<PG>154-60</PG>
<IDENTIFIERS/>
</REFERENCE>
<IDENTIFIERS/>
</STUDY>
<STUDY DATA_SOURCE="PUB" ID="STD-Newbury-2001" MODIFIED="2011-07-09 23:39:52 +0100" MODIFIED_BY="[Empty name]" NAME="Newbury 2001" YEAR="2001">
<REFERENCE MODIFIED="2011-07-09 23:39:33 +0100" MODIFIED_BY="[Empty name]" NOTES="&lt;p&gt;DB - Ovid MEDLINE(R)&lt;br&gt;NOT IN FILE&lt;/p&gt;" NOTES_MODIFIED="2011-07-09 23:39:33 +0100" NOTES_MODIFIED_BY="[Empty name]" PRIMARY="NO" TYPE="JOURNAL_ARTICLE">
<AU>Newbury J W Marley J E &amp; Beilby J J</AU>
<TI>A randomised controlled trial of the outcome of health assessment of people aged 75 years and over</TI>
<SO>Medical Journal of Australia</SO>
<YR>2001</YR>
<VL>175</VL>
<PG>104-7</PG>
<IDENTIFIERS/>
</REFERENCE>
<REFERENCE MODIFIED="2011-07-09 23:39:52 +0100" MODIFIED_BY="[Empty name]" PRIMARY="NO" TYPE="OTHER">
<AU>Newbury J</AU>
<TI>75+ Health Assessments: A Randomised Controlled Trial</TI>
<SO>Department of General Practice</SO>
<YR>2001</YR>
<PB>Adelaide</PB>
<IDENTIFIERS/>
</REFERENCE>
<IDENTIFIERS/>
</STUDY>
<STUDY DATA_SOURCE="PUB" ID="STD-Pathy-1992" MODIFIED="2011-07-09 23:40:36 +0100" MODIFIED_BY="[Empty name]" NAME="Pathy 1992" YEAR="1992">
<REFERENCE MODIFIED="2011-07-09 23:40:36 +0100" MODIFIED_BY="[Empty name]" NOTES="&lt;p&gt;DB - Ovid MEDLINE(R)&lt;br&gt;NOT IN FILE&lt;/p&gt;" NOTES_MODIFIED="2011-07-09 23:40:36 +0100" NOTES_MODIFIED_BY="[Empty name]" PRIMARY="NO" TYPE="JOURNAL_ARTICLE">
<AU>Pathy M S Bayer A Harding K &amp; Dibble A</AU>
<TI>Randomised trial of case finding and surveillance of elderly people at home</TI>
<SO>Lancet</SO>
<YR>1992</YR>
<VL>340</VL>
<PG>890-893</PG>
<IDENTIFIERS/>
</REFERENCE>
<IDENTIFIERS/>
</STUDY>
<STUDY DATA_SOURCE="PUB" ID="STD-Pighills-2011" MODIFIED="2013-01-23 21:27:14 +0000" MODIFIED_BY="Evan R Mayo-Wilson" NAME="Pighills 2011" YEAR="2011">
<REFERENCE MODIFIED="2013-01-23 21:27:14 +0000" MODIFIED_BY="[Empty name]" PRIMARY="NO" TYPE="JOURNAL_ARTICLE">
<AU>Pighills A C Torgerson D J Sheldon T A Drummond A E &amp; Bland J M</AU>
<TI>Environmental assessment and modification to prevent falls in older people</TI>
<SO>Journal of the American Geriatric Society</SO>
<YR>2011</YR>
<VL>59</VL>
<PG>26-33</PG>
<IDENTIFIERS/>
</REFERENCE>
<IDENTIFIERS/>
</STUDY>
<STUDY DATA_SOURCE="PUB" ID="STD-Ploeg-2010" MODIFIED="2011-07-09 23:40:54 +0100" MODIFIED_BY="[Empty name]" NAME="Ploeg 2010" YEAR="2010">
<REFERENCE MODIFIED="2011-07-09 23:40:54 +0100" MODIFIED_BY="[Empty name]" NOTES="&lt;p&gt;Ploeg J&lt;br&gt;Brazil K&lt;br&gt;Hutchison B&lt;br&gt;Kaczorowski J&lt;br&gt;Dalby DM&lt;br&gt;Goldsmith CH&lt;br&gt;Furlong W&lt;/p&gt;" NOTES_MODIFIED="2011-07-09 23:40:54 +0100" NOTES_MODIFIED_BY="[Empty name]" PRIMARY="NO" TYPE="JOURNAL_ARTICLE">
<AU>Ploeg J Brazil K Hutchison B Kaczorowski J Dalby D M Goldsmith C H &amp; Furlong W</AU>
<TI>Effect of preventive primary care outreach on health related quality of life among older adults at risk of functional decline: randomised controlled trial</TI>
<SO>BMJ</SO>
<YR>2010</YR>
<VL>340</VL>
<PG>c1480</PG>
<IDENTIFIERS/>
</REFERENCE>
<IDENTIFIERS/>
</STUDY>
<STUDY DATA_SOURCE="PUB" ID="STD-Robertson-2001a" MODIFIED="2011-07-09 23:41:35 +0100" MODIFIED_BY="[Empty name]" NAME="Robertson 2001a" YEAR="2001">
<REFERENCE MODIFIED="2011-07-09 23:41:19 +0100" MODIFIED_BY="[Empty name]" NOTES="&lt;p&gt;DB - EMBASE&lt;br&gt;NOT IN FILE&lt;/p&gt;" NOTES_MODIFIED="2011-07-09 23:41:19 +0100" NOTES_MODIFIED_BY="[Empty name]" PRIMARY="NO" TYPE="JOURNAL_ARTICLE">
<AU>Robertson M C Devlin N Gardner M M &amp; Campbell A J</AU>
<TI>Effectiveness and economic evaluation of a nurse delivered home exercise programme to prevent falls. 1: Randomised controlled trial</TI>
<SO>BMJ</SO>
<YR>2001</YR>
<VL>322</VL>
<PG>697-701</PG>
<IDENTIFIERS/>
</REFERENCE>
<REFERENCE MODIFIED="2011-07-09 23:41:35 +0100" MODIFIED_BY="[Empty name]" PRIMARY="NO" TYPE="JOURNAL_ARTICLE">
<AU>Robertson M C Devlin N Scuffham P Gardner M M Buchner D M &amp; Campbell A J</AU>
<TI>Economic evaluation of a community based exercie programme to prevent falls</TI>
<SO>Journal of Epidemiology &amp; Community Health</SO>
<YR>2001</YR>
<VL>55</VL>
<PG>600-6</PG>
<IDENTIFIERS/>
</REFERENCE>
<IDENTIFIERS/>
</STUDY>
<STUDY DATA_SOURCE="PUB" ID="STD-Sahlen-2006" MODIFIED="2012-05-11 12:16:49 +0100" MODIFIED_BY="[Empty name]" NAME="Sahlen 2006" YEAR="2006">
<REFERENCE MODIFIED="2012-05-11 12:16:49 +0100" MODIFIED_BY="[Empty name]" PRIMARY="NO" TYPE="JOURNAL_ARTICLE">
<AU>Sahlen K-G Dahlgren L Hellner B M Stenlund H &amp; Lindholm L.</AU>
<TI>Preventive home visits postpone mortality - a controlled trial with time-limited results.</TI>
<SO>BMC Public Health</SO>
<YR>2006</YR>
<VL>6</VL>
<PG>220</PG>
<IDENTIFIERS MODIFIED="2012-05-11 12:16:49 +0100" MODIFIED_BY="[Empty name]"/>
</REFERENCE>
<IDENTIFIERS MODIFIED="2012-05-11 12:14:57 +0100" MODIFIED_BY="[Empty name]">
<IDENTIFIER MODIFIED="2012-05-11 12:14:57 +0100" MODIFIED_BY="[Empty name]" TYPE="OTHER" VALUE=""/>
</IDENTIFIERS>
</STUDY>
<STUDY DATA_SOURCE="PUB" ID="STD-Shapiro-2002" MODIFIED="2011-07-09 23:41:57 +0100" MODIFIED_BY="[Empty name]" NAME="Shapiro 2002" YEAR="2002">
<REFERENCE MODIFIED="2011-07-09 23:41:57 +0100" MODIFIED_BY="[Empty name]" PRIMARY="NO" TYPE="JOURNAL_ARTICLE">
<AU>Shapiro A &amp; Taylor K</AU>
<TI>Effects of a Community-Based Early Intervention Program on the Subjective Well-Being, Institutionalization, and Mortality of Low-Income Elders</TI>
<SO>Gerontologist</SO>
<YR>2002</YR>
<VL>42</VL>
<PG>334-41</PG>
<IDENTIFIERS/>
</REFERENCE>
<IDENTIFIERS/>
</STUDY>
<STUDY DATA_SOURCE="PUB" ID="STD-Sommers-2000" MODIFIED="2011-07-09 23:42:13 +0100" MODIFIED_BY="[Empty name]" NAME="Sommers 2000" YEAR="2000">
<REFERENCE MODIFIED="2011-07-09 23:42:13 +0100" MODIFIED_BY="[Empty name]" PRIMARY="NO" TYPE="JOURNAL_ARTICLE">
<AU>Sommers L S Marton K I Barbaccia J C &amp; Randolph J</AU>
<TI>Physician, Nurse, and Social Worker Collaboration in Primary Care for Chronically Ill Seniors</TI>
<SO>Archives of Internal Medicine</SO>
<YR>2000</YR>
<VL>160</VL>
<PG>1825-33</PG>
<IDENTIFIERS/>
</REFERENCE>
<IDENTIFIERS/>
</STUDY>
<STUDY DATA_SOURCE="PUB" ID="STD-Sorensen-1988" MODIFIED="2011-07-09 23:42:32 +0100" MODIFIED_BY="[Empty name]" NAME="Sorensen 1988" YEAR="1988">
<REFERENCE MODIFIED="2011-07-09 23:42:32 +0100" MODIFIED_BY="[Empty name]" PRIMARY="NO" TYPE="JOURNAL_ARTICLE">
<AU>Sorensen K H &amp; Silvertsen J</AU>
<TI>Follow-up three years after intervention to relieve unmet medical and social needs of old people</TI>
<SO>Comprehensive Gerontology B</SO>
<YR>1988</YR>
<VL>2</VL>
<PG>85-9</PG>
<IDENTIFIERS/>
</REFERENCE>
<IDENTIFIERS/>
</STUDY>
<STUDY DATA_SOURCE="PUB" ID="STD-Stevens-2001" MODIFIED="2011-09-12 20:11:57 +0100" MODIFIED_BY="[Empty name]" NAME="Stevens 2001" YEAR="2001">
<REFERENCE MODIFIED="2011-09-12 20:11:56 +0100" MODIFIED_BY="[Empty name]" PRIMARY="NO" TYPE="JOURNAL_ARTICLE">
<AU>Stevens M Holman C D'AJ &amp; Bennett N</AU>
<TI>Preventing falls in older people: impact of an intervention to reduce environmental hazards in the home</TI>
<SO>Journal of the American Geriatrics Society</SO>
<YR>2001</YR>
<VL>49</VL>
<PG>1442-1447</PG>
<IDENTIFIERS/>
</REFERENCE>
<REFERENCE MODIFIED="2011-07-09 23:42:50 +0100" MODIFIED_BY="[Empty name]" NOTES="&lt;p&gt;DB - PsycINFO&lt;br&gt;NOT IN FILE&lt;/p&gt;" NOTES_MODIFIED="2011-07-09 23:42:50 +0100" NOTES_MODIFIED_BY="[Empty name]" PRIMARY="NO" TYPE="JOURNAL_ARTICLE">
<AU>Stevens M Holman C D'AJ Bennett N &amp; de Klerk N</AU>
<TI>Preventing falls in older people: Outcome evaluation of a randomized controlled trial</TI>
<SO>Journal of the American Geriatrics Society</SO>
<YR>2001</YR>
<VL>49</VL>
<PG>1455</PG>
<IDENTIFIERS/>
</REFERENCE>
<IDENTIFIERS/>
</STUDY>
<STUDY DATA_SOURCE="PUB" ID="STD-Stuck-1995" MODIFIED="2011-07-09 23:44:19 +0100" MODIFIED_BY="[Empty name]" NAME="Stuck 1995" YEAR="1995">
<REFERENCE MODIFIED="2011-07-09 23:43:25 +0100" MODIFIED_BY="[Empty name]" NOTES="&lt;p&gt;DB - Ovid MEDLINE(R)&lt;br&gt;NOT IN FILE&lt;/p&gt;" NOTES_MODIFIED="2011-07-09 23:43:25 +0100" NOTES_MODIFIED_BY="[Empty name]" PRIMARY="NO" TYPE="JOURNAL_ARTICLE">
<AU>Alessi C A Stuck A E Aronow H U Yuhas K E Bula C J Madison R Gold M Segal-Gidan F Fanello R Rubenstein L Z &amp; Beck J C</AU>
<TI>The process of care in preventive in-home comprehensive geriatric assessment</TI>
<SO>Journal of the American Geriatrics Society</SO>
<YR>1997</YR>
<VL>45</VL>
<PG>1044-50</PG>
<IDENTIFIERS/>
</REFERENCE>
<REFERENCE MODIFIED="2011-07-09 23:43:36 +0100" MODIFIED_BY="[Empty name]" NOTES="&lt;p&gt;DB - Ovid MEDLINE(R)&lt;br&gt;NOT IN FILE&lt;/p&gt;" NOTES_MODIFIED="2011-07-09 23:43:36 +0100" NOTES_MODIFIED_BY="[Empty name]" PRIMARY="NO" TYPE="JOURNAL_ARTICLE">
<AU>B�la C J Alessi C A Aronow H U Yubas K Gold M Nisenbaum R Beck J C &amp; Rubenstein L Z</AU>
<TI>Community physicians' co-operation with a program of in-home comprehensive geriatric assessment</TI>
<SO>Journal of the American Geriatrics Society</SO>
<YR>1995</YR>
<VL>43</VL>
<PG>1016-20</PG>
<IDENTIFIERS/>
</REFERENCE>
<REFERENCE MODIFIED="2011-07-09 23:43:48 +0100" MODIFIED_BY="[Empty name]" PRIMARY="NO" TYPE="JOURNAL_ARTICLE">
<AU>B�la C J B�rod A C Stuck A E Alessi C A Aronow H U Santos-Eggimann B Rubenstein L Z &amp; Beck J C</AU>
<TI>Effectiveness of preventive in-home geriatric assessment in well functioning, community-dwelling older people: Secondary analysis of a randomized trial</TI>
<SO>Journal of the American Geriatrics Society</SO>
<YR>1999</YR>
<VL>47</VL>
<PG>389-95</PG>
<IDENTIFIERS/>
</REFERENCE>
<REFERENCE MODIFIED="2011-07-09 23:44:04 +0100" MODIFIED_BY="[Empty name]" NOTES="&lt;p&gt;DB - Ovid MEDLINE(R)&lt;br&gt;NOT IN FILE&lt;/p&gt;" NOTES_MODIFIED="2011-07-09 23:44:04 +0100" NOTES_MODIFIED_BY="[Empty name]" PRIMARY="NO" TYPE="JOURNAL_ARTICLE">
<AU>Rubenstein L Z Aronow H U Schloe M Steiner A Alessi C A Yuhas K E Gold M Kemp M Raube K &amp; Nisenbaum R</AU>
<TI>A home-based geriatric assessment, follow-up and health promotion program: design, methods, and baseline findings from a 3-year randomized clinical trial</TI>
<SO>Aging-Clinical &amp; Experimental Research</SO>
<YR>1994</YR>
<VL>6</VL>
<PG>105-20</PG>
<IDENTIFIERS/>
</REFERENCE>
<REFERENCE MODIFIED="2011-07-09 23:44:19 +0100" MODIFIED_BY="[Empty name]" NOTES="&lt;p&gt;DB - Ovid MEDLINE(R)&lt;br&gt;NOT IN FILE&lt;/p&gt;" NOTES_MODIFIED="2011-07-09 23:44:19 +0100" NOTES_MODIFIED_BY="[Empty name]" PRIMARY="NO" TYPE="JOURNAL_ARTICLE">
<AU>Stuck A E Aronow H U Steiner A Alessi C A Bula C J Gold M N Yuhas K E Nisenbaum R Rubenstein L Z &amp; Beck J C</AU>
<TI>A trial of annual in-home comprehensive geriatric assessments for elderly people living in the community</TI>
<SO>New England Journal of Medicine</SO>
<YR>1995</YR>
<VL>333</VL>
<PG>1184-9</PG>
<IDENTIFIERS/>
</REFERENCE>
<IDENTIFIERS/>
</STUDY>
<STUDY DATA_SOURCE="PUB" ID="STD-Stuck-2000" MODIFIED="2011-07-09 23:44:33 +0100" MODIFIED_BY="[Empty name]" NAME="Stuck 2000" YEAR="2000">
<REFERENCE MODIFIED="2011-07-09 23:44:33 +0100" MODIFIED_BY="[Empty name]" NOTES="&lt;p&gt;DB - CINAHL&lt;br&gt;NOT IN FILE&lt;/p&gt;" NOTES_MODIFIED="2011-07-09 23:44:33 +0100" NOTES_MODIFIED_BY="[Empty name]" PRIMARY="NO" TYPE="JOURNAL_ARTICLE">
<AU>Stuck A E Minder C E Peter-Wuest I Gillmann G Egli C Kesselring A Leu R E &amp; Beck J C</AU>
<TI>A randomized trial of in-home visits for disability prevention in community-dwelling older people at low and high risk for nursing home admission</TI>
<SO>Archives of Internal Medicine</SO>
<YR>2000</YR>
<VL>160</VL>
<PG>977-86</PG>
<IDENTIFIERS/>
</REFERENCE>
<IDENTIFIERS/>
</STUDY>
<STUDY DATA_SOURCE="PUB" ID="STD-Thomas-2007" MODIFIED="2011-07-09 23:44:46 +0100" MODIFIED_BY="[Empty name]" NAME="Thomas 2007" YEAR="2007">
<REFERENCE MODIFIED="2011-07-09 23:44:46 +0100" MODIFIED_BY="[Empty name]" PRIMARY="NO" TYPE="JOURNAL_ARTICLE">
<AU>Thomas R Worrall G Elgar F &amp; Knight J</AU>
<TI>Can they keep going on their own? A four-year randomized trial of functional assessments of community residents</TI>
<SO>Canadian Journal on Aging</SO>
<YR>2007</YR>
<VL>26</VL>
<PG>379-89</PG>
<IDENTIFIERS/>
</REFERENCE>
<IDENTIFIERS/>
</STUDY>
<STUDY DATA_SOURCE="PUB" ID="STD-Tinetti-1994" MODIFIED="2011-07-09 23:45:10 +0100" MODIFIED_BY="[Empty name]" NAME="Tinetti 1994" YEAR="1994">
<REFERENCE MODIFIED="2011-07-09 23:44:59 +0100" MODIFIED_BY="[Empty name]" NOTES="&lt;p&gt;DB - CINAHL&lt;br&gt;NOT IN FILE&lt;/p&gt;" NOTES_MODIFIED="2011-07-09 23:44:59 +0100" NOTES_MODIFIED_BY="[Empty name]" PRIMARY="NO" TYPE="JOURNAL_ARTICLE">
<AU>Tinetti M E Baker D I Garrett P A Gottschalk M Koch M L &amp; Horwitz R I</AU>
<TI>Yale FICSIT: risk factor abatement strategy for fall prevention</TI>
<SO>Journal of the American Geriatrics Society</SO>
<YR>1993</YR>
<VL>41</VL>
<PG>315-20</PG>
<IDENTIFIERS/>
</REFERENCE>
<REFERENCE MODIFIED="2011-07-09 23:45:10 +0100" MODIFIED_BY="[Empty name]" NOTES="&lt;p&gt;DB - Ovid MEDLINE(R)&lt;br&gt;NOT IN FILE&lt;/p&gt;" NOTES_MODIFIED="2011-07-09 23:45:10 +0100" NOTES_MODIFIED_BY="[Empty name]" PRIMARY="NO" TYPE="JOURNAL_ARTICLE">
<AU>Tinetti M E Baker D I McAvay G Claus E B Garrett P Gottschalk M Koch M L Trainor K &amp; Horwitz R I</AU>
<TI>A multifactorial intervention to reduce the risk of falling among elderly people living in the community</TI>
<SO>New England Journal of Medicine</SO>
<YR>1994</YR>
<VL>331</VL>
<PG>821-7</PG>
<IDENTIFIERS/>
</REFERENCE>
<IDENTIFIERS/>
</STUDY>
<STUDY DATA_SOURCE="PUB" ID="STD-van-Haastregt-2000" MODIFIED="2011-07-09 23:45:45 +0100" MODIFIED_BY="[Empty name]" NAME="van Haastregt 2000" YEAR="2000">
<REFERENCE MODIFIED="2011-07-09 23:45:45 +0100" MODIFIED_BY="[Empty name]" NOTES="&lt;p&gt;DB - Ovid MEDLINE(R)&lt;br&gt;NOT IN FILE&lt;/p&gt;" NOTES_MODIFIED="2011-07-09 23:45:45 +0100" NOTES_MODIFIED_BY="[Empty name]" PRIMARY="NO" TYPE="JOURNAL_ARTICLE">
<AU>van Haastregt JC Diederiks JP van Rossum E de Witte LP Voorhoeve PM &amp; Crebolder HF</AU>
<TI>Effects of a programme of multifactorial home visits on falls and mobility impairments in elderly people at risk: randomised controlled trial</TI>
<SO>BMJ</SO>
<YR>2000</YR>
<VL>321</VL>
<PG>994-8</PG>
<IDENTIFIERS/>
</REFERENCE>
<IDENTIFIERS/>
</STUDY>
<STUDY DATA_SOURCE="PUB" ID="STD-van-Hout-2010" MODIFIED="2011-07-09 23:46:25 +0100" MODIFIED_BY="[Empty name]" NAME="van Hout 2010" YEAR="2010">
<REFERENCE MODIFIED="2011-07-09 23:46:25 +0100" MODIFIED_BY="[Empty name]" PRIMARY="NO" TYPE="JOURNAL_ARTICLE">
<AU>van Hout H P Jansen A P van Marwijk H W Pronk M Frijters D F &amp; Nijpels G</AU>
<TI>Prevention of adverse health trajectories in a vulnerable elderly population through nurse home visits: a randomized controlled trial [ISRCTN05358495]</TI>
<SO>The Journals of Gerontology. Series A, Biological sciences and medical sciences.</SO>
<YR>2010</YR>
<VL>65</VL>
<PG>734-42</PG>
<IDENTIFIERS/>
</REFERENCE>
<IDENTIFIERS/>
</STUDY>
<STUDY DATA_SOURCE="PUB" ID="STD-van-Rossum-1993" MODIFIED="2011-07-09 23:46:41 +0100" MODIFIED_BY="[Empty name]" NAME="van Rossum 1993" YEAR="1993">
<REFERENCE MODIFIED="2011-07-09 23:46:41 +0100" MODIFIED_BY="[Empty name]" NOTES="&lt;p&gt;DB - Ovid MEDLINE(R)&lt;br&gt;NOT IN FILE&lt;/p&gt;" NOTES_MODIFIED="2011-07-09 23:46:41 +0100" NOTES_MODIFIED_BY="[Empty name]" PRIMARY="NO" TYPE="JOURNAL_ARTICLE">
<AU>van Rossum E Frederiks C M Philipsen H Portengen K Wiskerke J &amp; Knipschild P</AU>
<TI>Effects of preventive home visits to elderly people</TI>
<SO>BMJ</SO>
<YR>1993</YR>
<VL>307</VL>
<PG>27</PG>
<IDENTIFIERS/>
</REFERENCE>
<IDENTIFIERS/>
</STUDY>
<STUDY DATA_SOURCE="PUB" ID="STD-Vetter-1984a" MODIFIED="2011-07-09 23:46:59 +0100" MODIFIED_BY="[Empty name]" NAME="Vetter 1984a" YEAR="1984a">
<REFERENCE MODIFIED="2011-07-09 23:46:59 +0100" MODIFIED_BY="[Empty name]" NOTES="&lt;p&gt;DB - Ovid MEDLINE(R)&lt;br&gt;NOT IN FILE&lt;/p&gt;" NOTES_MODIFIED="2011-07-09 23:46:59 +0100" NOTES_MODIFIED_BY="[Empty name]" PRIMARY="NO" TYPE="JOURNAL_ARTICLE">
<AU>Vetter N J Jones D A &amp; Victor C R</AU>
<TI>Effect of health visitors working with elderly patients in general practice: a randomised controlled trial</TI>
<SO>BMJ</SO>
<YR>1984a</YR>
<VL>288</VL>
<PG>369-72</PG>
<IDENTIFIERS/>
</REFERENCE>
<IDENTIFIERS/>
</STUDY>
<STUDY DATA_SOURCE="PUB" ID="STD-Vetter-1984b" MODIFIED="2011-07-09 23:47:15 +0100" MODIFIED_BY="[Empty name]" NAME="Vetter 1984b" YEAR="1984a">
<REFERENCE MODIFIED="2011-07-09 23:47:15 +0100" MODIFIED_BY="[Empty name]" NOTES="&lt;p&gt;DB - Ovid MEDLINE(R)&lt;br&gt;NOT IN FILE&lt;/p&gt;" NOTES_MODIFIED="2011-07-09 23:47:15 +0100" NOTES_MODIFIED_BY="[Empty name]" PRIMARY="NO" TYPE="JOURNAL_ARTICLE">
<AU>Vetter NJ Jones DA &amp; Victor CR</AU>
<TI>Effect of health visitors working with elderly patients in general practice: a randomised controlled trial</TI>
<SO>BMJ</SO>
<YR>1984a</YR>
<VL>288</VL>
<PG>369-72</PG>
<IDENTIFIERS/>
</REFERENCE>
<IDENTIFIERS/>
</STUDY>
<STUDY DATA_SOURCE="PUB" ID="STD-Vetter-1992" MODIFIED="2011-07-09 23:47:33 +0100" MODIFIED_BY="[Empty name]" NAME="Vetter 1992" YEAR="1992">
<REFERENCE MODIFIED="2011-07-09 23:47:33 +0100" MODIFIED_BY="[Empty name]" NOTES="&lt;p&gt;DB - Ovid MEDLINE(R)&lt;br&gt;NOT IN FILE&lt;/p&gt;" NOTES_MODIFIED="2011-07-09 23:47:33 +0100" NOTES_MODIFIED_BY="[Empty name]" PRIMARY="NO" TYPE="JOURNAL_ARTICLE">
<AU>Vetter N J, Lewis P A, Ford D</AU>
<TI>Can health visitors prevent fractures in elderly people?</TI>
<SO>BMJ</SO>
<YR>1992</YR>
<VL>304</VL>
<PG>888-90</PG>
<IDENTIFIERS/>
</REFERENCE>
<IDENTIFIERS/>
</STUDY>
<STUDY DATA_SOURCE="PUB" ID="STD-Wyman-2007" MODIFIED="2011-07-10 22:51:28 +0100" MODIFIED_BY="[Empty name]" NAME="Wyman 2007" YEAR="2007">
<REFERENCE MODIFIED="2011-07-09 23:47:49 +0100" MODIFIED_BY="[Empty name]" PRIMARY="NO" TYPE="JOURNAL_ARTICLE">
<AU>Wyman J F Croghan C F Nachreiner N M Gross C R Stock H H Talley K &amp; Monigold M</AU>
<TI>Effectiveness of education and individualized counseling in reducing environmental hazards in the homes of community-dwelling older women</TI>
<SO>Journal of the American Geriatrics Society</SO>
<YR>2007</YR>
<VL>55</VL>
<PG>1548-56</PG>
<IDENTIFIERS/>
</REFERENCE>
<REFERENCE MODIFIED="2011-07-10 22:51:25 +0100" MODIFIED_BY="[Empty name]" PRIMARY="NO" TYPE="CONFERENCE_PROC">
<AU>Wyman JF Gross CR DiFabio RP Lindquist RA McCarthy TC Nyman JA Wade MG Findorff MJ Konstan JA</AU>
<TI>A randomized trial of exercise, education, and risk reduction counseling to prevent falls in a population-based sample of older women</TI>
<SO>Center for Gerontological Nursing</SO>
<YR>2005</YR>
<IDENTIFIERS/>
</REFERENCE>
<IDENTIFIERS/>
</STUDY>
<STUDY DATA_SOURCE="PUB" ID="STD-Yamada-2003" MODIFIED="2011-07-09 23:48:03 +0100" MODIFIED_BY="[Empty name]" NAME="Yamada 2003" YEAR="2003">
<REFERENCE MODIFIED="2011-07-09 23:48:03 +0100" MODIFIED_BY="[Empty name]" PRIMARY="NO" TYPE="JOURNAL_ARTICLE">
<AU>Yamada Y &amp; Ikegami N</AU>
<TI>Preventive home visits for community-dwelling frail elderly people based on Minimum Data Set-Home Care: Randomised controlled trial</TI>
<SO>Geriatrics and Gerontology International</SO>
<YR>2003</YR>
<VL>3</VL>
<PG>236-42</PG>
<IDENTIFIERS/>
</REFERENCE>
<IDENTIFIERS/>
</STUDY>
</INCLUDED_STUDIES>
<EXCLUDED_STUDIES MODIFIED="2013-01-23 21:53:01 +0000" MODIFIED_BY="[Empty name]">
<STUDY DATA_SOURCE="PUB" ID="STD-Archbold-1995" MODIFIED="2011-07-10 11:49:16 +0100" MODIFIED_BY="[Empty name]" NAME="Archbold 1995" YEAR="1995">
<REFERENCE MODIFIED="2011-07-10 11:49:16 +0100" MODIFIED_BY="[Empty name]" NOTES="&lt;p&gt;ID: CN-00418040&lt;br&gt;NOT IN FILE&lt;/p&gt;" NOTES_MODIFIED="2011-07-10 11:49:16 +0100" NOTES_MODIFIED_BY="[Empty name]" PRIMARY="NO" TYPE="JOURNAL_ARTICLE">
<AU>Archbold P G Stewart B J Miller L L Harvath T A Greenlick M R Van Buren L Kirschling J M Valanis B G Brody K K Schook J E &amp; Hagan J M</AU>
<TI>The PREP system of nursing interventions: a pilot test with families caring for older members</TI>
<SO>Research in Nursing &amp; Health</SO>
<YR>1995</YR>
<VL>18</VL>
<PG>3-16</PG>
<IDENTIFIERS/>
</REFERENCE>
<IDENTIFIERS/>
</STUDY>
<STUDY DATA_SOURCE="PUB" ID="STD-Carpenter-1990" MODIFIED="2011-07-10 11:49:36 +0100" MODIFIED_BY="[Empty name]" NAME="Carpenter 1990" YEAR="1990">
<REFERENCE MODIFIED="2011-07-10 11:49:36 +0100" MODIFIED_BY="[Empty name]" NOTES="&lt;p&gt;DB - Ovid MEDLINE(R)&lt;br&gt;NOT IN FILE&lt;/p&gt;" NOTES_MODIFIED="2011-07-10 11:49:36 +0100" NOTES_MODIFIED_BY="[Empty name]" PRIMARY="NO" TYPE="JOURNAL_ARTICLE">
<AU>Carpenter G I &amp; Demopoulos G R</AU>
<TI>Screening the elderly in the community: controlled trial of dependency surveillance using a questionnaire administered by volunteers</TI>
<SO>BMJ</SO>
<YR>1990</YR>
<VL>300</VL>
<PG>1253-6</PG>
<IDENTIFIERS/>
</REFERENCE>
<IDENTIFIERS/>
</STUDY>
<STUDY DATA_SOURCE="PUB" ID="STD-Clarke-1992" MODIFIED="2011-07-10 11:49:52 +0100" MODIFIED_BY="[Empty name]" NAME="Clarke 1992" YEAR="1992">
<REFERENCE MODIFIED="2011-07-10 11:49:52 +0100" MODIFIED_BY="[Empty name]" PRIMARY="NO" TYPE="JOURNAL_ARTICLE">
<AU>Clarke M Clarke SJ &amp; Jagger C</AU>
<TI>Social Intervention and the Elderly: A Randomized Controlled Trial</TI>
<SO>American Journal of Epidemiology</SO>
<YR>1992</YR>
<VL>136</VL>
<PG>1517-23</PG>
<IDENTIFIERS/>
</REFERENCE>
<IDENTIFIERS/>
</STUDY>
<STUDY DATA_SOURCE="PUB" ID="STD-Clemson-2004" MODIFIED="2011-07-10 11:50:08 +0100" MODIFIED_BY="[Empty name]" NAME="Clemson 2004" YEAR="2004">
<REFERENCE MODIFIED="2011-07-10 11:50:08 +0100" MODIFIED_BY="[Empty name]" PRIMARY="NO" TYPE="JOURNAL_ARTICLE">
<AU>Clemson L Cumming R G Kendig H Swann M Heard R &amp; Taylor K</AU>
<TI>The effectiveness of a community-based program for reducing the incidence of falls in the elderly: A randomized trial</TI>
<SO>Journal of American Geriatric Society</SO>
<YR>2004</YR>
<VL>52</VL>
<PG>1487-94</PG>
<IDENTIFIERS/>
</REFERENCE>
<IDENTIFIERS/>
</STUDY>
<STUDY DATA_SOURCE="PUB" ID="STD-Comans-2010" MODIFIED="2013-01-11 09:58:11 +0000" MODIFIED_BY="Evan R Mayo-Wilson" NAME="Comans 2010" YEAR="2010">
<REFERENCE MODIFIED="2013-01-11 09:58:11 +0000" MODIFIED_BY="Evan R Mayo-Wilson" PRIMARY="NO" TYPE="JOURNAL_ARTICLE">
<AU>Comans T A Brauer S G &amp; Haines T P</AU>
<TI>Randomized trial of domiciliary versus center-based rehabilitation: which is more effective in reducing falls and improving quality of life in older fallers?</TI>
<SO>Journals of Gerontology Series A-Biological Sciences &amp; Medical Sciences</SO>
<YR>2010</YR>
<VL>65</VL>
<PG>672-9</PG>
<IDENTIFIERS/>
</REFERENCE>
<IDENTIFIERS/>
</STUDY>
<STUDY DATA_SOURCE="PUB" ID="STD-Dapp-2011" MODIFIED="2013-01-23 21:36:05 +0000" MODIFIED_BY="[Empty name]" NAME="Dapp 2011" YEAR="2011">
<REFERENCE MODIFIED="2013-01-23 21:32:13 +0000" MODIFIED_BY="[Empty name]" PRIMARY="NO" TYPE="JOURNAL_ARTICLE">
<AU>Dapp U Anders J A M von Renteln-Kruse W Minder C E Meier-Baumgartner H P Swift C G Gillmann G Egger M Beck J C &amp; Stuck A E, for the PRO-AGE Study Group</AU>
<TI>A randomized trial of effects of health risk appraisal combined with group sessions or home visits on preventive behaviors in older adults</TI>
<SO>Journal of Gerontology: Medical Sciences</SO>
<YR>2011</YR>
<VL>66A</VL>
<NO>5</NO>
<PG>591-8</PG>
<IDENTIFIERS/>
</REFERENCE>
<REFERENCE MODIFIED="2013-01-23 21:33:44 +0000" MODIFIED_BY="[Empty name]" PRIMARY="NO" TYPE="JOURNAL_ARTICLE">
<AU>Dapp U Anders J von Renteln-Kruse W &amp; Meier-Baumgartner H P</AU>
<TI>Active health promotion in old age: methodology of a preventive intervention programme provided by an interdisciplinary health advisory team for independent older people</TI>
<SO>Journal of Public Health</SO>
<YR>2005</YR>
<VL>13</VL>
<PG>122-7</PG>
<IDENTIFIERS/>
</REFERENCE>
<REFERENCE MODIFIED="2013-01-23 21:36:01 +0000" MODIFIED_BY="[Empty name]" PRIMARY="NO" TYPE="JOURNAL_ARTICLE">
<AU>Stuck A E Kharicha K Dapp U Anders J von Renteln-Kruse W Meier-Baumgartner H P Steve Iliffe3, Danielle Harari6, Martin D Bachmann1, Matthias Egger5, Gerhard Gillmann5, John C Beck7 and Cameron G Swift8</AU>
<TI>The PRO-AGE study: an international randomised controlled study of health risk appraisal for older persons based in general practice</TI>
<SO>BMC Medical Research Methodology</SO>
<YR>2007</YR>
<VL>7</VL>
<PG>2</PG>
<IDENTIFIERS/>
</REFERENCE>
<IDENTIFIERS/>
</STUDY>
<STUDY DATA_SOURCE="PUB" ID="STD-Day-2002" MODIFIED="2011-07-10 11:50:25 +0100" MODIFIED_BY="[Empty name]" NAME="Day 2002" YEAR="2002">
<REFERENCE MODIFIED="2011-07-10 11:50:25 +0100" MODIFIED_BY="[Empty name]" PRIMARY="NO" TYPE="JOURNAL_ARTICLE">
<AU>Day L Fildes B Gordon I Fitzharris M Flamer H &amp; Lord S</AU>
<TI>Randomised factorial trial of falls prevention among older people living in their own homes</TI>
<SO>BMJ</SO>
<YR>2002</YR>
<VL>325</VL>
<PG>1-6</PG>
<IDENTIFIERS/>
</REFERENCE>
<IDENTIFIERS/>
</STUDY>
<STUDY DATA_SOURCE="PUB" ID="STD-de-Vries-2010" MODIFIED="2011-07-10 11:50:41 +0100" MODIFIED_BY="[Empty name]" NAME="de Vries 2010" YEAR="2010">
<REFERENCE MODIFIED="2011-07-10 11:50:41 +0100" MODIFIED_BY="[Empty name]" NOTES="&lt;p&gt;de Vries OJ&lt;br&gt;Peeters GM&lt;br&gt;Elders PJ&lt;br&gt;Muller M&lt;br&gt;Knol DL&lt;br&gt;Danner SA&lt;br&gt;Bouter LM&lt;br&gt;Lips P&lt;br&gt;Comment in: Arch Intern Med. 2010 Jul 12;170(13):1117-9; PMID: 20625016&lt;/p&gt;" NOTES_MODIFIED="2011-07-10 11:50:41 +0100" NOTES_MODIFIED_BY="[Empty name]" PRIMARY="NO" TYPE="JOURNAL_ARTICLE">
<AU>de Vries O J Peeters G M Elders P J Muller M Knol D L Danner S A Bouter L M &amp; Lips P</AU>
<TI>Multifactorial intervention to reduce falls in older people at high risk of recurrent falls: a randomized controlled trial</TI>
<SO>Archives of Internal Medicine</SO>
<YR>2010</YR>
<VL>170</VL>
<PG>1110-7</PG>
<IDENTIFIERS/>
</REFERENCE>
<IDENTIFIERS/>
</STUDY>
<STUDY DATA_SOURCE="PUB" ID="STD-Dunn-1994" MODIFIED="2011-07-10 11:50:56 +0100" MODIFIED_BY="[Empty name]" NAME="Dunn 1994" YEAR="1994">
<REFERENCE MODIFIED="2011-07-10 11:50:56 +0100" MODIFIED_BY="[Empty name]" NOTES="&lt;p&gt;DB - EMBASE&lt;br&gt;NOT IN FILE&lt;/p&gt;" NOTES_MODIFIED="2011-07-10 11:50:56 +0100" NOTES_MODIFIED_BY="[Empty name]" PRIMARY="NO" TYPE="JOURNAL_ARTICLE">
<AU>Dunn R B Lewis P A Vetter N J Guy P M Hardman C S &amp; Jones R W</AU>
<TI>Health visitor intervention to reduce days of unplanned hospital re-admission in patients recently discharged from geriatric wards: The results of a randomised controlled study</TI>
<SO>Archives of Gerontology &amp; Geriatrics</SO>
<YR>1994</YR>
<VL>18</VL>
<PG>15-23</PG>
<IDENTIFIERS/>
</REFERENCE>
<IDENTIFIERS/>
</STUDY>
<STUDY DATA_SOURCE="PUB" ID="STD-Engelhardt-1996" MODIFIED="2011-07-10 11:51:31 +0100" MODIFIED_BY="[Empty name]" NAME="Engelhardt 1996" YEAR="1996">
<REFERENCE MODIFIED="2011-07-10 11:51:31 +0100" MODIFIED_BY="[Empty name]" NOTES="&lt;p&gt;ID: CN-00126349&lt;br&gt;NOT IN FILE&lt;/p&gt;" NOTES_MODIFIED="2011-07-10 11:51:31 +0100" NOTES_MODIFIED_BY="[Empty name]" PRIMARY="NO" TYPE="JOURNAL_ARTICLE">
<AU>Engelhardt J B Toseland R W O'Donnell J C Richie J T Jue D &amp; Banks S</AU>
<TI>The effectiveness and efficiency of outpatient geriatric evaluation and management</TI>
<SO>Journal of the American Geriatrics Society</SO>
<YR>1996</YR>
<VL>44</VL>
<PG>847-56</PG>
<IDENTIFIERS/>
</REFERENCE>
<IDENTIFIERS/>
</STUDY>
<STUDY DATA_SOURCE="PUB" ID="STD-Epstein-1990" MODIFIED="2011-07-10 11:51:49 +0100" MODIFIED_BY="[Empty name]" NAME="Epstein 1990" YEAR="1990">
<REFERENCE MODIFIED="2011-07-10 11:51:49 +0100" MODIFIED_BY="[Empty name]" NOTES="&lt;p&gt;DB - Ovid MEDLINE(R)&lt;br&gt;NOT IN FILE&lt;/p&gt;" NOTES_MODIFIED="2011-07-10 11:51:49 +0100" NOTES_MODIFIED_BY="[Empty name]" PRIMARY="NO" TYPE="JOURNAL_ARTICLE">
<AU>Epstein A M Hall J A Fretwell M Feldstein M DeCiantis M L Tognetti J Cutler C Constantine M Besdine R &amp; Rowe J</AU>
<TI>Consultative geriatric assessment for ambulatory patients. A randomized trial in a health maintenance organization.[see comment]</TI>
<SO>JAMA</SO>
<YR>1990</YR>
<VL>263</VL>
<PG>538-44</PG>
<IDENTIFIERS/>
</REFERENCE>
<IDENTIFIERS/>
</STUDY>
<STUDY DATA_SOURCE="PUB" ID="STD-Ettinger-1997" MODIFIED="2011-07-10 11:52:13 +0100" MODIFIED_BY="[Empty name]" NAME="Ettinger 1997" YEAR="1997">
<REFERENCE MODIFIED="2011-03-28 10:48:55 +0100" MODIFIED_BY="[Empty name]" NOTES="&lt;p&gt;ID: CN-00135359&lt;br&gt;NOT IN FILE&lt;/p&gt;" NOTES_MODIFIED="2011-03-28 10:48:55 +0100" NOTES_MODIFIED_BY="[Empty name]" PRIMARY="NO" TYPE="OTHER">
<AU>Ettinger, W. H., Burns, R., Messier, S. P., Applegate, W., Rejeski, W. J., Morgan, T., Shumaker, S., Berry, M. J., O'Toole, M., Monu, J., &amp; Craven, T.</AU>
<TI>A randomized trial comparing aerobic exercise and resistance exercise with a health education program in older adults with knee osteoarthritis. The Fitness Arthritis and Seniors Trial (FAST)</TI>
<SO>JAMA : the Journal of the American Medical Association</SO>
<YR>1997</YR>
<VL>277</VL>
<PG>25-31</PG>
<IDENTIFIERS/>
</REFERENCE>
<REFERENCE MODIFIED="2011-03-28 10:53:21 +0100" MODIFIED_BY="[Empty name]" NOTES="&lt;p&gt;DB - CINAHL&lt;br&gt;NOT IN FILE&lt;/p&gt;" NOTES_MODIFIED="2011-03-28 10:53:21 +0100" NOTES_MODIFIED_BY="[Empty name]" PRIMARY="NO" TYPE="OTHER">
<AU>Messier, S. P., Royer, T. D., Craven, T. E., O'Toole, M. L., Burns, R., &amp; Ettinger, W. H., Jr.</AU>
<TI>Long-term exercise and its effect on balance in older, osteoarthritic adults: results from the Fitness, Arthritis, and Senior Trial (FAST)</TI>
<SO>Journal of the American Geriatrics Society</SO>
<YR>2000</YR>
<VL>48</VL>
<PG>131-8</PG>
<IDENTIFIERS/>
</REFERENCE>
<REFERENCE MODIFIED="2011-07-10 11:52:13 +0100" MODIFIED_BY="[Empty name]" NOTES="&lt;p&gt;DB - Ovid MEDLINE(R)&lt;br&gt;NOT IN FILE&lt;/p&gt;" NOTES_MODIFIED="2011-07-10 11:52:13 +0100" NOTES_MODIFIED_BY="[Empty name]" PRIMARY="NO" TYPE="JOURNAL_ARTICLE">
<AU>Penninx B W Rejeski W J Pandya J Miller M E Di Bari M Applegate W B &amp; Pahor M</AU>
<TI>Exercise and depressive symptoms: a comparison of aerobic and resistance exercise effects on emotional and physical function in older persons with high and low depressive symptomatology</TI>
<SO>Journals of Gerontology Series B-Psychological Sciences &amp; Social Sciences</SO>
<YR>2002</YR>
<VL>57</VL>
<PG>124-32</PG>
<IDENTIFIERS/>
</REFERENCE>
<REFERENCE MODIFIED="2011-03-28 10:52:11 +0100" MODIFIED_BY="[Empty name]" NOTES="&lt;p&gt;DB - CINAHL&lt;br&gt;NOT IN FILE&lt;/p&gt;" NOTES_MODIFIED="2011-03-28 10:52:11 +0100" NOTES_MODIFIED_BY="[Empty name]" PRIMARY="NO" TYPE="OTHER">
<AU>Rejeski, W. J., Brawley, L. R., Ettinger, W., Morgan, T., &amp; Thompson, C.</AU>
<TI>Compliance to exercise therapy in older participants with knee osteoarthritis: implications for treating disability</TI>
<SO>Medicine and Science in Sports and Exercise</SO>
<YR>1997</YR>
<VL>29</VL>
<PG>977-85</PG>
<IDENTIFIERS/>
</REFERENCE>
<REFERENCE MODIFIED="2011-03-28 10:52:51 +0100" MODIFIED_BY="[Empty name]" NOTES="&lt;p&gt;DB - CINAHL&lt;br&gt;NOT IN FILE&lt;/p&gt;" NOTES_MODIFIED="2011-03-28 10:52:51 +0100" NOTES_MODIFIED_BY="[Empty name]" PRIMARY="NO" TYPE="OTHER">
<AU>Sevick, M. A., Bradham, D. D., Muender, M., Chen, G. J., Enarson, C., Dailey, M., &amp; Ettinger, W. H., Jr.</AU>
<TI>Cost-effectiveness of aerobic and resistance exercise in seniors with knee osteoarthritis</TI>
<SO>Medicine and Science in Sports and Exercise</SO>
<YR>2000</YR>
<VL>32</VL>
<PG>1534-40</PG>
<IDENTIFIERS/>
</REFERENCE>
<IDENTIFIERS/>
</STUDY>
<STUDY DATA_SOURCE="PUB" ID="STD-Fairhall-2008" MODIFIED="2011-07-10 11:52:37 +0100" MODIFIED_BY="[Empty name]" NAME="Fairhall 2008" YEAR="2008">
<REFERENCE MODIFIED="2011-07-10 11:52:37 +0100" MODIFIED_BY="[Empty name]" NOTES="&lt;p&gt;Fairhall N&lt;br&gt;Aggar C&lt;br&gt;Kurrle SE&lt;br&gt;Sherrington C&lt;br&gt;Lord S&lt;br&gt;Lockwood K&lt;br&gt;Monaghan N&lt;br&gt;Cameron ID&lt;/p&gt;" NOTES_MODIFIED="2011-07-10 11:52:37 +0100" NOTES_MODIFIED_BY="[Empty name]" PRIMARY="NO" TYPE="JOURNAL_ARTICLE">
<AU>Fairhall N Aggar C Kurrle S E Sherrington C Lord S Lockwood K Monaghan N &amp; Cameron I D</AU>
<TI>Frailty Intervention Trial (FIT)</TI>
<SO>BMC Geriatrics</SO>
<YR>2008</YR>
<VL>8</VL>
<PG>27</PG>
<IDENTIFIERS/>
</REFERENCE>
<IDENTIFIERS/>
</STUDY>
<STUDY DATA_SOURCE="PUB" ID="STD-Fletcher-2004" MODIFIED="2011-07-10 11:52:54 +0100" MODIFIED_BY="[Empty name]" NAME="Fletcher 2004" YEAR="2004">
<REFERENCE MODIFIED="2011-07-10 11:52:54 +0100" MODIFIED_BY="[Empty name]" NOTES="&lt;p&gt;DB - CINAHL&lt;br&gt;NOT IN FILE&lt;/p&gt;" NOTES_MODIFIED="2011-07-10 11:52:54 +0100" NOTES_MODIFIED_BY="[Empty name]" PRIMARY="NO" TYPE="JOURNAL_ARTICLE">
<AU>Fletcher A E Price G M Ng E S W Stirling S L Bulpitt C J Breeze E Nunes M Jones D A Latif A Fasey N M Vickers M R &amp; Tulloch A J</AU>
<TI>Population-based multidimensional assessment of older people in UK general practice: a cluster-randomised factorial trial</TI>
<SO>Lancet</SO>
<YR>2004</YR>
<VL>364</VL>
<PG>1667-77</PG>
<IDENTIFIERS/>
</REFERENCE>
<IDENTIFIERS/>
</STUDY>
<STUDY DATA_SOURCE="PUB" ID="STD-Fordyce-1997" MODIFIED="2011-07-10 11:53:11 +0100" MODIFIED_BY="[Empty name]" NAME="Fordyce 1997" YEAR="1997">
<REFERENCE MODIFIED="2011-07-10 11:53:11 +0100" MODIFIED_BY="[Empty name]" NOTES="&lt;p&gt;ID: CN-00146240&lt;br&gt;NOT IN FILE&lt;/p&gt;" NOTES_MODIFIED="2011-07-10 11:53:11 +0100" NOTES_MODIFIED_BY="[Empty name]" PRIMARY="NO" TYPE="JOURNAL_ARTICLE">
<AU>Fordyce M Bardole D Romer L Soghikian K &amp; Fireman B</AU>
<TI>Senior Team Assessment and Referral Program--STAR</TI>
<SO>The Journal of the American Board of Family Practice</SO>
<YR>1997</YR>
<VL>10</VL>
<PG>398-406</PG>
<IDENTIFIERS/>
</REFERENCE>
<IDENTIFIERS/>
</STUDY>
<STUDY DATA_SOURCE="PUB" ID="STD-Fox-2010" MODIFIED="2013-01-23 21:38:19 +0000" MODIFIED_BY="[Empty name]" NAME="Fox 2010" YEAR="2010">
<REFERENCE MODIFIED="2013-01-23 21:38:19 +0000" MODIFIED_BY="[Empty name]" PRIMARY="NO" TYPE="JOURNAL_ARTICLE">
<AU>Fox P J Vazquez L Tonner C Stevens J A Fineman N &amp; Ross L K</AU>
<TI>A randomized trial of a multifaceted intervention to reduce falls among community-dwelling adults</TI>
<SO>Health Education &amp; Behavior</SO>
<YR>2010</YR>
<VL>37</VL>
<PG>831-48</PG>
<IDENTIFIERS/>
</REFERENCE>
<IDENTIFIERS/>
</STUDY>
<STUDY DATA_SOURCE="PUB" ID="STD-German-1995" MODIFIED="2011-07-10 11:53:31 +0100" MODIFIED_BY="[Empty name]" NAME="German 1995" YEAR="1995">
<REFERENCE MODIFIED="2011-07-10 11:53:31 +0100" MODIFIED_BY="[Empty name]" NOTES="&lt;p&gt;DB - Ovid MEDLINE(R)&lt;br&gt;NOT IN FILE&lt;/p&gt;" NOTES_MODIFIED="2011-07-10 11:53:31 +0100" NOTES_MODIFIED_BY="[Empty name]" PRIMARY="NO" TYPE="JOURNAL_ARTICLE">
<AU>German P S Burton L C Shapiro S Steinwachs D M Tsuji I Paglia M J &amp; Damiano A M</AU>
<TI>Extended coverage for preventive services for the elderly: response and results in a demonstration population</TI>
<SO>American Journal of Public Health</SO>
<YR>1995</YR>
<VL>85</VL>
<PG>379-86</PG>
<IDENTIFIERS/>
</REFERENCE>
<IDENTIFIERS/>
</STUDY>
<STUDY DATA_SOURCE="PUB" ID="STD-Gill-2002" MODIFIED="2013-01-23 20:56:48 +0000" MODIFIED_BY="[Empty name]" NAME="Gill 2002" YEAR="2002">
<REFERENCE MODIFIED="2013-01-23 20:56:16 +0000" MODIFIED_BY="[Empty name]" PRIMARY="NO" TYPE="JOURNAL_ARTICLE">
<AU>Gill T M Baker D I Gottschalk M Peduzzi P N Allore H &amp; Byers A</AU>
<TI>A program to prevent functional decline in physically frail, elderly persons who live at home</TI>
<SO>New England Journal of Medicine</SO>
<YR>2002</YR>
<VL>347</VL>
<PG>1068-74</PG>
<IDENTIFIERS/>
</REFERENCE>
<REFERENCE MODIFIED="2013-01-23 20:56:47 +0000" MODIFIED_BY="[Empty name]" PRIMARY="NO" TYPE="JOURNAL_ARTICLE">
<AU>Gill T M Baker D I Gottschalk M Peduzzi P N Allore H &amp; Van Ness P H</AU>
<TI>A prehabilitation program for the prevention of functional decline: effect on higher-level physical function</TI>
<SO>Archives of Physical Medicine and Rehabilitation</SO>
<YR>2004</YR>
<VL>85</VL>
<PG>1043-9</PG>
<IDENTIFIERS/>
</REFERENCE>
<IDENTIFIERS/>
</STUDY>
<STUDY DATA_SOURCE="PUB" ID="STD-Graham-2006" MODIFIED="2011-07-10 11:54:05 +0100" MODIFIED_BY="[Empty name]" NAME="Graham 2006" YEAR="2006">
<REFERENCE MODIFIED="2011-07-10 11:54:05 +0100" MODIFIED_BY="[Empty name]" PRIMARY="NO" TYPE="OTHER">
<AU>Graham S A</AU>
<TI>Effects of a Home-based Physical Activity Program Implemented by a Trained Caregiver On the Physical Function of Community-dwelling Older Adults</TI>
<SO>The University of Texas</SO>
<YR>2006</YR>
<PB>The University of Texas</PB>
<CY>Austin</CY>
<IDENTIFIERS/>
</REFERENCE>
<IDENTIFIERS/>
</STUDY>
<STUDY DATA_SOURCE="PUB" ID="STD-Hansen-1992" MODIFIED="2011-07-10 11:54:28 +0100" MODIFIED_BY="[Empty name]" NAME="Hansen 1992" YEAR="1992">
<REFERENCE MODIFIED="2011-07-10 11:54:28 +0100" MODIFIED_BY="[Empty name]" NOTES="&lt;p&gt;DB - Ovid MEDLINE(R)&lt;br&gt;NOT IN FILE&lt;/p&gt;" NOTES_MODIFIED="2011-07-10 11:54:28 +0100" NOTES_MODIFIED_BY="[Empty name]" PRIMARY="NO" TYPE="JOURNAL_ARTICLE">
<AU>Hansen F R Spedtsberg K &amp; Schroll M</AU>
<TI>Geriatric follow-up by home visits after discharge from hospital: a randomized controlled trial</TI>
<SO>Age &amp; Ageing</SO>
<YR>1992</YR>
<VL>21</VL>
<PG>445-50</PG>
<IDENTIFIERS/>
</REFERENCE>
<IDENTIFIERS/>
</STUDY>
<STUDY DATA_SOURCE="PUB" ID="STD-Hay-1998" MODIFIED="2011-07-10 11:54:45 +0100" MODIFIED_BY="[Empty name]" NAME="Hay 1998" YEAR="1998">
<REFERENCE MODIFIED="2011-07-10 11:54:45 +0100" MODIFIED_BY="[Empty name]" PRIMARY="NO" TYPE="JOURNAL_ARTICLE">
<AU>Hay W I Van Ineveld C Browne G Roberts J Bell B Mills M Chambers L Gafni A &amp; Macpherson S</AU>
<TI>Prospective care of elderly patients in family practice. Is screening effective?</TI>
<SO>Canadian Family Physician</SO>
<YR>1998</YR>
<VL>44</VL>
<PG>2677-87</PG>
<IDENTIFIERS/>
</REFERENCE>
<IDENTIFIERS/>
</STUDY>
<STUDY DATA_SOURCE="PUB" ID="STD-Hendriksen1984" MODIFIED="2012-05-28 16:17:18 +0100" MODIFIED_BY="[Empty name]" NAME="Hendriksen1984" YEAR="1984">
<REFERENCE MODIFIED="2011-07-10 12:03:47 +0100" MODIFIED_BY="[Empty name]" NOTES="&lt;p&gt;ID: CN-00036359&lt;br&gt;NOT IN FILE&lt;/p&gt;" NOTES_MODIFIED="2011-07-10 12:03:47 +0100" NOTES_MODIFIED_BY="[Empty name]" PRIMARY="NO" TYPE="JOURNAL_ARTICLE">
<AU>Hendriksen C Lund E &amp; Stromgard E</AU>
<TI>Consequences of assessment and intervention among elderly people: a three year randomised controlled trial</TI>
<SO>BMJ</SO>
<YR>1984</YR>
<VL>289</VL>
<PG>1522-4</PG>
<IDENTIFIERS/>
</REFERENCE>
<IDENTIFIERS/>
</STUDY>
<STUDY DATA_SOURCE="PUB" ID="STD-Hornbrook-1994" MODIFIED="2011-07-10 11:55:48 +0100" MODIFIED_BY="[Empty name]" NAME="Hornbrook 1994" YEAR="1994">
<REFERENCE MODIFIED="2011-07-10 11:55:48 +0100" MODIFIED_BY="[Empty name]" PRIMARY="NO" TYPE="JOURNAL_ARTICLE">
<AU>Hornbrook M C Stevens V J Wingfield D J Hollis J F Greenlick M R &amp; Ory M G</AU>
<TI>Preventing Falls Among Community-Dwelling Older Persons: Results From a Randomized Trial</TI>
<SO>Gerontologist</SO>
<YR>1994</YR>
<VL>34</VL>
<PG>16-23</PG>
<IDENTIFIERS/>
</REFERENCE>
<IDENTIFIERS/>
</STUDY>
<STUDY DATA_SOURCE="PUB" ID="STD-June-2009" MODIFIED="2011-07-10 11:56:07 +0100" MODIFIED_BY="[Empty name]" NAME="June 2009" YEAR="2009">
<REFERENCE MODIFIED="2011-07-10 11:56:07 +0100" MODIFIED_BY="[Empty name]" PRIMARY="NO" TYPE="JOURNAL_ARTICLE">
<AU>June K J Lee J Y &amp; Yoon J L</AU>
<TI>[Effects of case management using Resident Assessment Instrument-Home Care (RAI-HC) in home health services for older people]</TI>
<SO>Journal of Korean Academy of Nursing</SO>
<YR>2009</YR>
<VL>39</VL>
<PG>366-75</PG>
<IDENTIFIERS/>
</REFERENCE>
<IDENTIFIERS/>
</STUDY>
<STUDY DATA_SOURCE="PUB" ID="STD-Karatay-2011" MODIFIED="2013-01-23 21:40:27 +0000" MODIFIED_BY="[Empty name]" NAME="Karatay 2011" YEAR="2011">
<REFERENCE MODIFIED="2013-01-23 21:40:26 +0000" MODIFIED_BY="[Empty name]" PRIMARY="NO" TYPE="JOURNAL_ARTICLE">
<AU>Karatay G &amp; Akkus Y</AU>
<TI>Effectiveness of a multistimulant home-based program on cognitive function of older adults</TI>
<SO>Western Journal of Nursing Research</SO>
<YR>2012</YR>
<VL>34</VL>
<PG>883-901</PG>
<IDENTIFIERS/>
</REFERENCE>
<IDENTIFIERS/>
</STUDY>
<STUDY DATA_SOURCE="PUB" ID="STD-Kerse-1999" MODIFIED="2011-07-10 11:56:32 +0100" MODIFIED_BY="[Empty name]" NAME="Kerse 1999" YEAR="1999">
<REFERENCE MODIFIED="2011-07-10 11:56:32 +0100" MODIFIED_BY="[Empty name]" NOTES="&lt;p&gt;DB - CINAHL&lt;br&gt;NOT IN FILE&lt;/p&gt;" NOTES_MODIFIED="2011-07-10 11:56:32 +0100" NOTES_MODIFIED_BY="[Empty name]" PRIMARY="NO" TYPE="JOURNAL_ARTICLE">
<AU>Kerse N M Flicker L Jolley D Arroll B &amp; Young D</AU>
<TI>Improving the health behaviours of elderly people: randomised controlled trial of a general practice education programme</TI>
<SO>BMJ</SO>
<YR>1999</YR>
<VL>319</VL>
<PG>683-7</PG>
<IDENTIFIERS/>
</REFERENCE>
<IDENTIFIERS/>
</STUDY>
<STUDY DATA_SOURCE="PUB" ID="STD-Kronborg-2006" MODIFIED="2011-07-10 11:56:47 +0100" MODIFIED_BY="[Empty name]" NAME="Kronborg 2006" YEAR="2006">
<REFERENCE MODIFIED="2011-07-10 11:56:47 +0100" MODIFIED_BY="[Empty name]" NOTES="&lt;p&gt;Kronborg C&lt;br&gt;Vass M&lt;br&gt;Lauridsen J&lt;br&gt;Avlund K&lt;/p&gt;" NOTES_MODIFIED="2011-07-10 11:56:47 +0100" NOTES_MODIFIED_BY="[Empty name]" PRIMARY="NO" TYPE="JOURNAL_ARTICLE">
<AU>Kronborg C Vass M Lauridsen J &amp; Avlund K</AU>
<TI>Cost effectiveness of preventive home visits to the elderly: economic evaluation alongside randomized controlled study</TI>
<SO>European Journal of Health Economics</SO>
<YR>2006</YR>
<VL>7</VL>
<PG>238-46</PG>
<IDENTIFIERS/>
</REFERENCE>
<IDENTIFIERS/>
</STUDY>
<STUDY DATA_SOURCE="PUB" ID="STD-Legault-2011" MODIFIED="2013-01-23 21:42:42 +0000" MODIFIED_BY="[Empty name]" NAME="Legault 2011" YEAR="2011">
<REFERENCE MODIFIED="2013-01-23 21:42:37 +0000" MODIFIED_BY="[Empty name]" PRIMARY="NO" TYPE="JOURNAL_ARTICLE">
<AU>Legault C Jennings J M Katula J A Dagenbach D Gaussoin S A Sink K M Rapp S R Rejeski W J Shumaker S A Espeland M A &amp; for the SHARP-P Study Group</AU>
<TI>Designing clinical trials for assessing the effectsof cognitive training and physical activityinterventions on cognitive outcomes: the Seniors Health and Activity Research Program Pilot(SHARP-P) Study, a randomized controlled trial</TI>
<SO>BMC Geriatrics</SO>
<YR>2011</YR>
<VL>11</VL>
<PG>27</PG>
<IDENTIFIERS/>
</REFERENCE>
<IDENTIFIERS/>
</STUDY>
<STUDY DATA_SOURCE="PUB" ID="STD-Leveille-1998" MODIFIED="2011-07-10 11:57:05 +0100" MODIFIED_BY="[Empty name]" NAME="Leveille 1998" YEAR="1998">
<REFERENCE MODIFIED="2011-07-10 11:57:05 +0100" MODIFIED_BY="[Empty name]" NOTES="&lt;p&gt;DB - CINAHL&lt;br&gt;NOT IN FILE&lt;/p&gt;" NOTES_MODIFIED="2011-07-10 11:57:05 +0100" NOTES_MODIFIED_BY="[Empty name]" PRIMARY="NO" TYPE="JOURNAL_ARTICLE">
<AU>Leveille S G Wagner E H Davis C Grothaus L Wallace J LoGerfo M &amp; Kent D</AU>
<TI>Preventing disability and managing chronic illness in frail older adults: a randomized trial of a community-based partnership with primary care</TI>
<SO>Journal of the American Geriatrics Society</SO>
<YR>1998</YR>
<VL>46</VL>
<PG>1191-8</PG>
<IDENTIFIERS/>
</REFERENCE>
<IDENTIFIERS/>
</STUDY>
<STUDY DATA_SOURCE="PUB" ID="STD-Mahoney-2007" MODIFIED="2013-01-11 09:58:26 +0000" MODIFIED_BY="Evan R Mayo-Wilson" NAME="Mahoney 2007" YEAR="2007">
<REFERENCE MODIFIED="2013-01-11 09:58:26 +0000" MODIFIED_BY="Evan R Mayo-Wilson" NOTES="&lt;p&gt;17397425 Journal Article. Randomized Controlled Trial. Research Support, Non-U.S. Gov't&lt;br&gt;NOT IN FILE&lt;br&gt;Medline&lt;/p&gt;" NOTES_MODIFIED="2013-01-11 09:58:26 +0000" NOTES_MODIFIED_BY="Evan R Mayo-Wilson" PRIMARY="NO" TYPE="JOURNAL_ARTICLE">
<AU>Mahoney J E Shea T A Przybelski R Jaros L Gangnon R Cech S &amp; Schwalbe A</AU>
<TI>Kenosha County falls prevention study: a randomized, controlled trial of an intermediate-intensity, community-based multifactorial falls intervention</TI>
<SO>Journal of the American Geriatrics Society</SO>
<YR>2007</YR>
<VL>55</VL>
<PG>489-98</PG>
<IDENTIFIERS/>
</REFERENCE>
<IDENTIFIERS/>
</STUDY>
<STUDY DATA_SOURCE="PUB" ID="STD-Mann-1999" MODIFIED="2011-07-10 11:57:23 +0100" MODIFIED_BY="[Empty name]" NAME="Mann 1999" YEAR="1999">
<REFERENCE MODIFIED="2011-07-10 11:57:23 +0100" MODIFIED_BY="[Empty name]" PRIMARY="NO" TYPE="JOURNAL_ARTICLE">
<AU>Mann W C Ottenbacher K J Fraas L Tomita M &amp; Granger C V</AU>
<TI>Effectiveness of assistive technology and environmental interventions in maintaining independence and reducing home care costs for the frail elderly</TI>
<SO>Archives of Family Medicine</SO>
<YR>1999</YR>
<VL>8</VL>
<PG>210-7</PG>
<IDENTIFIERS/>
</REFERENCE>
<IDENTIFIERS/>
</STUDY>
<STUDY DATA_SOURCE="PUB" ID="STD-Matzen-2007a" MODIFIED="2011-09-09 23:28:41 +0100" MODIFIED_BY="[Empty name]" NAME="Matzen 2007a" YEAR="2007">
<REFERENCE MODIFIED="2011-09-09 23:28:15 +0100" MODIFIED_BY="[Empty name]" PRIMARY="NO" TYPE="JOURNAL_ARTICLE">
<AU>Matzen LE, Foged L, Pedersen P, Wengle K, Andersen-Ranberg K</AU>
<TI>Geriatric home visits can prevent hospitalisation of subacute patients but is timeconsuming - A randomised study</TI>
<TO>Geriatrisk teambesog kan forebygge indlaeggelse af subakut henvistepatienter, men er et tidskraevende tilbud: En randomiseret undersogelse</TO>
<SO>Ugeskrift for Laeger</SO>
<YR>2007</YR>
<VL>169</VL>
<NO>22</NO>
<PG>2113-2118</PG>
<IDENTIFIERS/>
</REFERENCE>
<IDENTIFIERS/>
</STUDY>
<STUDY DATA_SOURCE="PUB" ID="STD-Matzen-2007b" MODIFIED="2011-07-10 11:57:32 +0100" MODIFIED_BY="[Empty name]" NAME="Matzen 2007b" YEAR="2007">
<REFERENCE MODIFIED="2011-07-10 11:57:32 +0100" MODIFIED_BY="[Empty name]" PRIMARY="NO" TYPE="JOURNAL_ARTICLE">
<AU>Matzen LE, Foged L, Pedersen P, Wengler K, Andersen-Ranberg K</AU>
<TI>Primary visitation of elective referred geriatric patients--a randomised study of home visits compared to day hospital visits</TI>
<TO>Primaer visitation af elektive geriatriske patienter. Enrandomiseret undersogelse af hjemmebesog kontra ambulantbesog</TO>
<SO>Ugeskrift for Laeger</SO>
<YR>2007</YR>
<VL>169</VL>
<NO>22</NO>
<PG>2109-2113</PG>
<IDENTIFIERS/>
</REFERENCE>
<IDENTIFIERS/>
</STUDY>
<STUDY DATA_SOURCE="PUB" ID="STD-McMurdo-1995" MODIFIED="2013-01-23 21:44:39 +0000" MODIFIED_BY="[Empty name]" NAME="McMurdo 1995" YEAR="1995">
<REFERENCE MODIFIED="2013-01-23 21:44:38 +0000" MODIFIED_BY="[Empty name]" PRIMARY="NO" TYPE="JOURNAL_ARTICLE">
<AU>McMurdo M E T &amp; Johnstone R</AU>
<TI>A randomized controlled trial of a home exercise programme for elderly people with poor mobility</TI>
<SO>Age and Ageing</SO>
<YR>1995</YR>
<VL>24</VL>
<PG>425-8</PG>
<IDENTIFIERS/>
</REFERENCE>
<IDENTIFIERS/>
</STUDY>
<STUDY DATA_SOURCE="PUB" ID="STD-Melin-1992" MODIFIED="2011-07-10 11:57:52 +0100" MODIFIED_BY="[Empty name]" NAME="Melin 1992" YEAR="1992">
<REFERENCE MODIFIED="2011-07-10 11:57:52 +0100" MODIFIED_BY="[Empty name]" PRIMARY="NO" TYPE="JOURNAL_ARTICLE">
<AU>Melin A L &amp; Bygren LO</AU>
<TI>Efficacy of the rehabilitation of elderly primary health care patients after short-stay hospital treatment</TI>
<SO>Medical Care</SO>
<YR>1992</YR>
<VL>30</VL>
<PG>1004-15</PG>
<IDENTIFIERS/>
</REFERENCE>
<IDENTIFIERS/>
</STUDY>
<STUDY DATA_SOURCE="PUB" ID="STD-Melis-2005" MODIFIED="2011-07-10 11:58:07 +0100" MODIFIED_BY="[Empty name]" NAME="Melis 2005" YEAR="2005">
<REFERENCE MODIFIED="2011-07-10 11:58:07 +0100" MODIFIED_BY="[Empty name]" NOTES="&lt;p&gt;DB - Ovid MEDLINE(R)&lt;br&gt;NOT IN FILE&lt;/p&gt;" NOTES_MODIFIED="2011-07-10 11:58:07 +0100" NOTES_MODIFIED_BY="[Empty name]" PRIMARY="NO" TYPE="JOURNAL_ARTICLE">
<AU>Melis R J van Eijken M I Borm G F Wensing M Adang E van de Lisdonk E H van Achterberg T &amp; Olde Rikkert M G</AU>
<TI>The design of the Dutch EASYcare study: a randomised controlled trial on the effectiveness of a problem-based community intervention model for frail elderly people [NCT00105378]</TI>
<SO>BMC Health Services Research</SO>
<YR>2005</YR>
<VL>5</VL>
<IDENTIFIERS/>
</REFERENCE>
<IDENTIFIERS/>
</STUDY>
<STUDY DATA_SOURCE="PUB" ID="STD-Melis-2008" MODIFIED="2011-07-10 11:59:02 +0100" MODIFIED_BY="[Empty name]" NAME="Melis 2008" YEAR="2008">
<REFERENCE MODIFIED="2011-07-10 11:59:02 +0100" MODIFIED_BY="[Empty name]" PRIMARY="NO" TYPE="JOURNAL_ARTICLE">
<AU>Melis R J van Eijken M I Teerenstra S Van Achterberg T Parker S G Borm G F Van de Lisdonk E H Wensing M &amp; Olde Rikkert M G</AU>
<TI>A Randomized Study of a Multidisciplinary Program to Intervene on Geriatric Syndromes in Vulnerable Older People Who Live at Home (Dutch EASYcare Study)</TI>
<SO>Journal of Gerontology</SO>
<YR>2008</YR>
<VL>63A</VL>
<PG>283-90</PG>
<IDENTIFIERS/>
</REFERENCE>
<IDENTIFIERS/>
</STUDY>
<STUDY DATA_SOURCE="PUB" ID="STD-Miller-1996" MODIFIED="2011-07-10 11:59:32 +0100" MODIFIED_BY="[Empty name]" NAME="Miller 1996" YEAR="1996">
<REFERENCE MODIFIED="2011-07-10 11:59:32 +0100" MODIFIED_BY="[Empty name]" PRIMARY="NO" TYPE="JOURNAL_ARTICLE">
<AU>Miller D K Lewis L M &amp; Nork M J</AU>
<TI>Controlled trial of a geriatric case-finding and liaison service in an emergency department</TI>
<SO>Journal of American Geriatric Society</SO>
<YR>1996</YR>
<VL>44</VL>
<PG>513-20</PG>
<IDENTIFIERS/>
</REFERENCE>
<IDENTIFIERS/>
</STUDY>
<STUDY DATA_SOURCE="PUB" ID="STD-Moore-1997" MODIFIED="2011-07-10 11:59:55 +0100" MODIFIED_BY="[Empty name]" NAME="Moore 1997" YEAR="1997">
<REFERENCE MODIFIED="2011-07-10 11:59:55 +0100" MODIFIED_BY="[Empty name]" PRIMARY="NO" TYPE="JOURNAL_ARTICLE">
<AU>Moore A A Siu A L Partridge J M Hays R D &amp; Adams J</AU>
<TI>A Randomized Trial of Office-based Screening for Common Problems in Older Persons</TI>
<SO>American Journal of Medicine</SO>
<YR>1997</YR>
<VL>102</VL>
<PG>371-378.</PG>
<IDENTIFIERS/>
</REFERENCE>
<IDENTIFIERS/>
</STUDY>
<STUDY DATA_SOURCE="PUB" ID="STD-Newcomer-2004" MODIFIED="2011-07-10 12:00:10 +0100" MODIFIED_BY="[Empty name]" NAME="Newcomer 2004" YEAR="2004">
<REFERENCE MODIFIED="2011-07-10 12:00:10 +0100" MODIFIED_BY="[Empty name]" PRIMARY="NO" TYPE="JOURNAL_ARTICLE">
<AU>Newcomer R Maravilla V Faculjak P &amp; Graves M</AU>
<TI>Outcomes of preventive case management among high-risk elderly in three medical groups</TI>
<SO>Evaluation and the Health Professions</SO>
<YR>2004</YR>
<VL>27</VL>
<PG>323-48</PG>
<IDENTIFIERS/>
</REFERENCE>
<IDENTIFIERS/>
</STUDY>
<STUDY DATA_SOURCE="PUB" ID="STD-Oktay-1990" MODIFIED="2011-07-10 12:00:25 +0100" MODIFIED_BY="[Empty name]" NAME="Oktay 1990" YEAR="1990">
<REFERENCE MODIFIED="2011-07-10 12:00:25 +0100" MODIFIED_BY="[Empty name]" NOTES="&lt;p&gt;Language: English Accession Number: EJ401832&lt;br&gt;NOT IN FILE&lt;/p&gt;" NOTES_MODIFIED="2011-07-10 12:00:25 +0100" NOTES_MODIFIED_BY="[Empty name]" PRIMARY="NO" TYPE="JOURNAL_ARTICLE">
<AU>Oktay J S &amp; Volland P J</AU>
<TI>Post-Hospital Support Program for the Frail Elderly and Their Caregivers: A Quasi-Experimental Evaluation</TI>
<SO>American Journal of Public Health</SO>
<YR>1990</YR>
<VL>80</VL>
<PG>39-46</PG>
<IDENTIFIERS/>
</REFERENCE>
<IDENTIFIERS/>
</STUDY>
<STUDY DATA_SOURCE="PUB" ID="STD-Parsons-2011" MODIFIED="2013-01-23 21:50:28 +0000" MODIFIED_BY="[Empty name]" NAME="Parsons 2011" YEAR="2011">
<REFERENCE MODIFIED="2013-01-23 21:50:28 +0000" MODIFIED_BY="[Empty name]" PRIMARY="NO" TYPE="JOURNAL_ARTICLE">
<AU>Parsons J Rouse P Robinson E M Sheridan N &amp; Connolly M J</AU>
<TI>Goal setting as a feature of homecare services for older people: does it make a difference?</TI>
<SO>Age and Ageing</SO>
<YR>2012</YR>
<VL>41</VL>
<PG>24-9</PG>
<IDENTIFIERS/>
</REFERENCE>
<IDENTIFIERS/>
</STUDY>
<STUDY DATA_SOURCE="PUB" ID="STD-Peeters-2007" MODIFIED="2011-07-10 12:00:40 +0100" MODIFIED_BY="[Empty name]" NAME="Peeters 2007" YEAR="2007">
<REFERENCE MODIFIED="2011-07-10 12:00:40 +0100" MODIFIED_BY="[Empty name]" NOTES="&lt;p&gt;17605771 Journal Article. Randomized Controlled Trial&lt;br&gt;NOT IN FILE&lt;br&gt;Medline&lt;/p&gt;" NOTES_MODIFIED="2011-07-10 12:00:40 +0100" NOTES_MODIFIED_BY="[Empty name]" PRIMARY="NO" TYPE="JOURNAL_ARTICLE">
<AU>Peeters G M de Vries O J Elders P J Pluijm S M Bouter L M &amp; Lips P</AU>
<TI>Prevention of fall incidents in patients with a high risk of falling: design of a randomised controlled trial with an economic evaluation of the effect of multidisciplinary transmural care</TI>
<SO>BMC Geriatrics</SO>
<YR>2007</YR>
<VL>7</VL>
<PG>15</PG>
<IDENTIFIERS/>
</REFERENCE>
<IDENTIFIERS/>
</STUDY>
<STUDY DATA_SOURCE="PUB" ID="STD-Poulsen-2007" MODIFIED="2011-07-10 12:00:55 +0100" MODIFIED_BY="[Empty name]" NAME="Poulsen 2007" YEAR="2007">
<REFERENCE MODIFIED="2011-07-10 12:00:55 +0100" MODIFIED_BY="[Empty name]" NOTES="&lt;p&gt;References&lt;br&gt;Using Smart Source Parsing&lt;br&gt;Sep pp&lt;/p&gt;" NOTES_MODIFIED="2011-07-10 12:00:55 +0100" NOTES_MODIFIED_BY="[Empty name]" PRIMARY="NO" TYPE="JOURNAL_ARTICLE">
<AU>Poulsen T Elkjaer E Vass M Hendriksen C &amp; Avlund K</AU>
<TI>Promoting physical activity in older adults by education of home visitors</TI>
<SO>European Journal of Ageing</SO>
<YR>2007</YR>
<VL>4</VL>
<PG>115-24</PG>
<IDENTIFIERS/>
</REFERENCE>
<IDENTIFIERS/>
</STUDY>
<STUDY DATA_SOURCE="PUB" ID="STD-Poulstrup-2000" MODIFIED="2011-07-10 12:01:12 +0100" MODIFIED_BY="[Empty name]" NAME="Poulstrup 2000" YEAR="2000">
<REFERENCE MODIFIED="2011-07-10 12:01:12 +0100" MODIFIED_BY="[Empty name]" PRIMARY="NO" TYPE="JOURNAL_ARTICLE">
<AU>Poulstrup A &amp; Jeune B</AU>
<TI>Prevention of fall injuries requiring hospital treatment among community-dwelling elderly</TI>
<SO>European Journal of Public Health</SO>
<YR>2000</YR>
<VL>10</VL>
<PG>45-50</PG>
<IDENTIFIERS/>
</REFERENCE>
<IDENTIFIERS/>
</STUDY>
<STUDY DATA_SOURCE="PUB" ID="STD-Robertson-2001b" MODIFIED="2011-07-10 12:01:37 +0100" MODIFIED_BY="[Empty name]" NAME="Robertson 2001b" YEAR="2001">
<REFERENCE MODIFIED="2011-07-10 12:01:37 +0100" MODIFIED_BY="[Empty name]" NOTES="&lt;p&gt;ID: CN-00325603&lt;br&gt;NOT IN FILE&lt;/p&gt;" NOTES_MODIFIED="2011-07-10 12:01:37 +0100" NOTES_MODIFIED_BY="[Empty name]" PRIMARY="NO" TYPE="JOURNAL_ARTICLE">
<AU>Robertson M C Gardner M M Devlin N McGee R &amp; Campbell A J</AU>
<TI>Effectiveness and economic evaluation of a nurse delivered home exercise programme to prevent falls. 2: Controlled trial in multiple centres</TI>
<SO>BMJ</SO>
<YR>2001</YR>
<VL>322</VL>
<PG>701-4</PG>
<IDENTIFIERS/>
</REFERENCE>
<IDENTIFIERS/>
</STUDY>
<STUDY DATA_SOURCE="PUB" ID="STD-Robichaud-2000" MODIFIED="2011-07-10 12:01:52 +0100" MODIFIED_BY="[Empty name]" NAME="Robichaud 2000" YEAR="2000">
<REFERENCE MODIFIED="2011-07-10 12:01:52 +0100" MODIFIED_BY="[Empty name]" PRIMARY="NO" TYPE="JOURNAL_ARTICLE">
<AU>Robichaud L Hebert R Roy P &amp; Roy C</AU>
<TI>A preventive program for community-dwelling elderly at risk of functional decline: a pilot study</TI>
<SO>Archives of Gerontology and Geriatrics</SO>
<YR>2000</YR>
<VL>30</VL>
<PG>73-84</PG>
<IDENTIFIERS/>
</REFERENCE>
<IDENTIFIERS/>
</STUDY>
<STUDY DATA_SOURCE="PUB" ID="STD-Rosie-2007" MODIFIED="2013-01-23 21:51:33 +0000" MODIFIED_BY="[Empty name]" NAME="Rosie 2007" YEAR="2007">
<REFERENCE MODIFIED="2013-01-23 21:51:32 +0000" MODIFIED_BY="[Empty name]" PRIMARY="NO" TYPE="JOURNAL_ARTICLE">
<AU>Rosie J &amp; Taylor D</AU>
<TI>Sit-to-stand as home exercise for mobility-limited adults over 80 years of age&#8212;GrandStand System may keep you standing?</TI>
<SO>Age and Ageing</SO>
<YR>2007</YR>
<VL>36</VL>
<PG>555-62</PG>
<IDENTIFIERS/>
</REFERENCE>
<IDENTIFIERS/>
</STUDY>
<STUDY DATA_SOURCE="PUB" ID="STD-Salminen-2008" MODIFIED="2011-07-10 12:02:08 +0100" MODIFIED_BY="[Empty name]" NAME="Salminen 2008" YEAR="2008">
<REFERENCE MODIFIED="2011-07-10 12:02:08 +0100" MODIFIED_BY="[Empty name]" NOTES="&lt;p&gt;Salminen M&lt;br&gt;Vahlberg T&lt;br&gt;Sihvonen S&lt;br&gt;Piirtola M&lt;br&gt;Isoaho R&lt;br&gt;Aarnio P&lt;br&gt;Kivela SL&lt;/p&gt;" NOTES_MODIFIED="2011-07-10 12:02:08 +0100" NOTES_MODIFIED_BY="[Empty name]" PRIMARY="NO" TYPE="JOURNAL_ARTICLE">
<AU>Salminen M Vahlberg T Sihvonen S Piirtola M Isoaho R Aarnio P &amp; Kivela S L</AU>
<TI>Effects of risk-based multifactorial fall prevention program on maximal isometric muscle strength in community-dwelling aged: a randomized controlled trial</TI>
<SO>Aging-Clinical &amp; Experimental Research</SO>
<YR>2008</YR>
<VL>20</VL>
<PG>487-93</PG>
<IDENTIFIERS/>
</REFERENCE>
<IDENTIFIERS/>
</STUDY>
<STUDY DATA_SOURCE="PUB" ID="STD-Salminen-2009a" MODIFIED="2011-07-10 12:02:27 +0100" MODIFIED_BY="[Empty name]" NAME="Salminen 2009a" YEAR="2009">
<REFERENCE MODIFIED="2011-07-10 12:02:27 +0100" MODIFIED_BY="[Empty name]" NOTES="&lt;p&gt;Salminen M&lt;br&gt;Vahlberg T&lt;br&gt;Sihvonen S&lt;br&gt;Sjosten N&lt;br&gt;Piirtola M&lt;br&gt;Isoaho R&lt;br&gt;Aarnio P&lt;br&gt;Kivela SL&lt;/p&gt;" NOTES_MODIFIED="2011-07-10 12:02:27 +0100" NOTES_MODIFIED_BY="[Empty name]" PRIMARY="NO" TYPE="JOURNAL_ARTICLE">
<AU>Salminen M Vahlberg T Sihvonen S Sjosten N Piirtola M Isoaho R Aarnio P &amp; Kivela S-L</AU>
<TI>Effects of risk-based multifactorial fall prevention on postural balance in the community-dwelling aged: a randomized controlled trial</TI>
<SO>Archives of Gerontology &amp; Geriatrics</SO>
<YR>2009</YR>
<VL>48</VL>
<PG>22-7</PG>
<IDENTIFIERS/>
</REFERENCE>
<IDENTIFIERS/>
</STUDY>
<STUDY DATA_SOURCE="PUB" ID="STD-Salminen-2009b" MODIFIED="2011-07-10 12:02:41 +0100" MODIFIED_BY="[Empty name]" NAME="Salminen 2009b" YEAR="2009">
<REFERENCE MODIFIED="2011-07-10 12:02:41 +0100" MODIFIED_BY="[Empty name]" PRIMARY="NO" TYPE="JOURNAL_ARTICLE">
<AU>Salminen M J Vahlberg T J Salonoja M T Aarnio P T T &amp; Kivela S L</AU>
<TI>Effect of a risk-based multifactorial fall prevention program on the incidence of falls</TI>
<SO>Journal of the American Geriatrics Society</SO>
<YR>2009</YR>
<VL>57</VL>
<PG>612-9</PG>
<IDENTIFIERS/>
</REFERENCE>
<IDENTIFIERS/>
</STUDY>
<STUDY DATA_SOURCE="PUB" ID="STD-Schraeder-2007" MODIFIED="2012-05-28 16:17:23 +0100" MODIFIED_BY="[Empty name]" NAME="Schraeder 2007" YEAR="2007">
<REFERENCE MODIFIED="2011-07-10 12:03:54 +0100" MODIFIED_BY="[Empty name]" PRIMARY="NO" TYPE="JOURNAL_ARTICLE">
<AU>Schraeder C, Shelton P, &amp; Sager M</AU>
<TI>The effects of a collaborative model of primary care on the mortality and hospital use of community-dwelling older adults</TI>
<SO>Journal of Gerontology: Biological Sciences</SO>
<YR>2001</YR>
<VL>56A</VL>
<PG>M106-M112</PG>
<IDENTIFIERS/>
</REFERENCE>
<IDENTIFIERS/>
</STUDY>
<STUDY DATA_SOURCE="PUB" ID="STD-Scogin-2007" MODIFIED="2011-07-10 12:02:55 +0100" MODIFIED_BY="[Empty name]" NAME="Scogin 2007" YEAR="2007">
<REFERENCE MODIFIED="2011-07-10 12:02:55 +0100" MODIFIED_BY="[Empty name]" NOTES="&lt;p&gt;References&lt;br&gt;Using Smart Source Parsing&lt;br&gt;Dec pp&lt;/p&gt;" NOTES_MODIFIED="2011-07-10 12:02:55 +0100" NOTES_MODIFIED_BY="[Empty name]" PRIMARY="NO" TYPE="JOURNAL_ARTICLE">
<AU>Scogin F Morthland M Kaufman A Burgio L Chaplin W &amp; Kong G</AU>
<TI>Improving quality of life in diverse rural older adults: A randomized trial of a psychological treatment</TI>
<SO>Psychology and Aging</SO>
<YR>2007</YR>
<VL>22</VL>
<PG>657-65</PG>
<IDENTIFIERS/>
</REFERENCE>
<IDENTIFIERS/>
</STUDY>
<STUDY DATA_SOURCE="PUB" ID="STD-Silverman-1995" MODIFIED="2011-07-10 12:04:58 +0100" MODIFIED_BY="[Empty name]" NAME="Silverman 1995" YEAR="1995">
<REFERENCE MODIFIED="2011-07-10 12:04:58 +0100" MODIFIED_BY="[Empty name]" NOTES="&lt;p&gt;DB - Ovid MEDLINE(R)&lt;br&gt;NOT IN FILE&lt;/p&gt;" NOTES_MODIFIED="2011-07-10 12:04:58 +0100" NOTES_MODIFIED_BY="[Empty name]" PRIMARY="NO" TYPE="JOURNAL_ARTICLE">
<AU>Silverman M Musa D Martin D C Lave J R Adams J &amp; Ricci E M</AU>
<TI>Evaluation of outpatient geriatric assessment: a randomized multi-site trial</TI>
<SO>Journal of the American Geriatrics Society</SO>
<YR>1995</YR>
<VL>43</VL>
<PG>733-40</PG>
<IDENTIFIERS/>
</REFERENCE>
<IDENTIFIERS/>
</STUDY>
<STUDY DATA_SOURCE="PUB" ID="STD-Sjosten-2007a" MODIFIED="2011-07-10 12:05:18 +0100" MODIFIED_BY="[Empty name]" NAME="Sjosten 2007a" YEAR="2007">
<REFERENCE MODIFIED="2011-07-10 12:05:18 +0100" MODIFIED_BY="[Empty name]" NOTES="&lt;p&gt;Sjosten NM&lt;br&gt;Salonoja M&lt;br&gt;Piirtola M&lt;br&gt;Vahlberg TJ&lt;br&gt;Isoaho R&lt;br&gt;Hyttinen HK&lt;br&gt;Aarnio PT&lt;br&gt;Kivela SL&lt;/p&gt;" NOTES_MODIFIED="2011-07-10 12:05:18 +0100" NOTES_MODIFIED_BY="[Empty name]" PRIMARY="NO" TYPE="JOURNAL_ARTICLE">
<AU>Sjosten N M Salonoja M Piirtola M Vahlberg T J Isoaho R Hyttinen H K Aarnio P T &amp; Kivela S-L</AU>
<TI>A multifactorial fall prevention programme in the community-dwelling aged: predictors of adherence</TI>
<SO>European Journal of Public Health</SO>
<YR>2007</YR>
<VL>17</VL>
<PG>464-70</PG>
<IDENTIFIERS/>
</REFERENCE>
<IDENTIFIERS/>
</STUDY>
<STUDY DATA_SOURCE="PUB" ID="STD-Sjosten-2007b" MODIFIED="2011-07-10 12:05:31 +0100" MODIFIED_BY="[Empty name]" NAME="Sjosten 2007b" YEAR="2007">
<REFERENCE MODIFIED="2011-07-10 12:05:31 +0100" MODIFIED_BY="[Empty name]" NOTES="&lt;p&gt;Sjosten NM&lt;br&gt;Salonoja M&lt;br&gt;Piirtola M&lt;br&gt;Vahlberg T&lt;br&gt;Isoaho R&lt;br&gt;Hyttinen H&lt;br&gt;Aarnio P&lt;br&gt;Kivela SL&lt;/p&gt;" NOTES_MODIFIED="2011-07-10 12:05:31 +0100" NOTES_MODIFIED_BY="[Empty name]" PRIMARY="NO" TYPE="JOURNAL_ARTICLE">
<AU>Sjosten N M Salonoja M Piirtola M Vahlberg T Isoaho R Hyttinen H Aarnio P &amp; Kivela S L</AU>
<TI>A multifactorial fall prevention programme in home-dwelling elderly people: a randomized-controlled trial</TI>
<SO>Public Health</SO>
<YR>2007</YR>
<VL>121</VL>
<PG>308-18</PG>
<IDENTIFIERS/>
</REFERENCE>
<IDENTIFIERS/>
</STUDY>
<STUDY DATA_SOURCE="PUB" ID="STD-Sjosten-2008" MODIFIED="2011-07-10 12:05:45 +0100" MODIFIED_BY="[Empty name]" NAME="Sjosten 2008" YEAR="2008">
<REFERENCE MODIFIED="2011-07-10 12:05:45 +0100" MODIFIED_BY="[Empty name]" PRIMARY="NO" TYPE="JOURNAL_ARTICLE">
<AU>Sjosten N M Vahlberg T J &amp; Kivela S L</AU>
<TI>The effects of multifactorial fall prevention on depressive symptoms among the aged at increased risk of falling</TI>
<SO>International Journal of Geriatric Psychiatry</SO>
<YR>2008</YR>
<VL>23</VL>
<PG>504-10</PG>
<IDENTIFIERS/>
</REFERENCE>
<IDENTIFIERS/>
</STUDY>
<STUDY DATA_SOURCE="PUB" ID="STD-Spice-2009" MODIFIED="2011-07-10 12:06:14 +0100" MODIFIED_BY="[Empty name]" NAME="Spice 2009" YEAR="2009">
<REFERENCE MODIFIED="2011-07-10 12:06:14 +0100" MODIFIED_BY="[Empty name]" NOTES="&lt;p&gt;Spice CL&lt;br&gt;Morotti W&lt;br&gt;George S&lt;br&gt;Dent TH&lt;br&gt;Rose J&lt;br&gt;Harris S&lt;br&gt;Gordon CJ&lt;br&gt;Comment in: Aust J Physiother. 2009;55(2):139; PMID: 19534015&lt;/p&gt;" NOTES_MODIFIED="2011-07-10 12:06:14 +0100" NOTES_MODIFIED_BY="[Empty name]" PRIMARY="NO" TYPE="JOURNAL_ARTICLE">
<AU>Spice C L Morotti W George S Dent T H S Rose J Harris S &amp; Gordon C J</AU>
<TI>The Winchester falls project: a randomised controlled trial of secondary prevention of falls in older people</TI>
<SO>Age &amp; Ageing</SO>
<YR>2009</YR>
<VL>38</VL>
<PG>33-40</PG>
<IDENTIFIERS/>
</REFERENCE>
<IDENTIFIERS/>
</STUDY>
<STUDY DATA_SOURCE="PUB" ID="STD-Steinberg2000" MODIFIED="2012-05-28 16:17:27 +0100" MODIFIED_BY="[Empty name]" NAME="Steinberg2000" YEAR="2000">
<REFERENCE MODIFIED="2011-07-10 12:03:29 +0100" MODIFIED_BY="[Empty name]" NOTES="&lt;p&gt;DB - EMBASE&lt;br&gt;NOT IN FILE&lt;/p&gt;" NOTES_MODIFIED="2011-07-10 12:03:29 +0100" NOTES_MODIFIED_BY="[Empty name]" PRIMARY="NO" TYPE="JOURNAL_ARTICLE">
<AU>Steinberg M Cartwright C Peel N &amp; Williams G</AU>
<TI>A sustainable programme to prevent falls and near falls in community dwelling older people: Results of a randomised trial</TI>
<SO>Journal of Epidemiology &amp; Community Health</SO>
<YR>2000</YR>
<PG>227-32</PG>
<IDENTIFIERS/>
</REFERENCE>
<IDENTIFIERS/>
</STUDY>
<STUDY DATA_SOURCE="PUB" ID="STD-Stewart-2005" MODIFIED="2013-01-11 09:58:35 +0000" MODIFIED_BY="Evan R Mayo-Wilson" NAME="Stewart 2005" YEAR="2005">
<REFERENCE MODIFIED="2013-01-11 09:58:35 +0000" MODIFIED_BY="Evan R Mayo-Wilson" NOTES="&lt;p&gt;DB - CINAHL&lt;br&gt;NOT IN FILE&lt;/p&gt;" NOTES_MODIFIED="2013-01-11 09:58:35 +0000" NOTES_MODIFIED_BY="Evan R Mayo-Wilson" PRIMARY="NO" TYPE="OTHER">
<AU>Flood, C., Mugford, M., Stewart, S., Harvey, I., Poland, F., &amp; Lloyd-Smith, W.</AU>
<TI>Occupational therapy compared with social work assessment for older people. An economic evaluation alongside the CAMELOT randomised controlled trial</TI>
<SO>Age and Ageing</SO>
<YR>2005</YR>
<VL>34</VL>
<NO>1</NO>
<PG>47-52</PG>
<IDENTIFIERS/>
</REFERENCE>
<REFERENCE MODIFIED="2013-01-11 09:58:35 +0000" MODIFIED_BY="Evan R Mayo-Wilson" PRIMARY="NO" TYPE="JOURNAL_ARTICLE">
<AU>Stewart S Harvey I Poland F Lloyd-Smith W Mugford M &amp; Flood C</AU>
<TI>Are occupational therapists more effectvie than social workers when assessing frail older people? Results of CAMELOT, a randomised controlled trial</TI>
<SO>Age &amp; Ageing</SO>
<YR>2005</YR>
<VL>34</VL>
<PG>41-6</PG>
<IDENTIFIERS/>
</REFERENCE>
<IDENTIFIERS/>
</STUDY>
<STUDY DATA_SOURCE="PUB" ID="STD-Theander-2005" MODIFIED="2011-07-10 12:09:47 +0100" MODIFIED_BY="[Empty name]" NAME="Theander 2005" YEAR="2005">
<REFERENCE MODIFIED="2011-07-10 12:09:47 +0100" MODIFIED_BY="[Empty name]" PRIMARY="NO" TYPE="JOURNAL_ARTICLE">
<AU>Theander E &amp; Edberg A K</AU>
<TI>Preventive home visits to older people in Southern Sweden</TI>
<SO>Scandinavian Journal of Public Health</SO>
<YR>2005</YR>
<VL>33</VL>
<PG>392-400</PG>
<IDENTIFIERS/>
</REFERENCE>
<IDENTIFIERS/>
</STUDY>
<STUDY DATA_SOURCE="PUB" ID="STD-Toseland-1996" MODIFIED="2011-07-10 12:10:03 +0100" MODIFIED_BY="[Empty name]" NAME="Toseland 1996" YEAR="1996">
<REFERENCE MODIFIED="2011-07-10 12:10:03 +0100" MODIFIED_BY="[Empty name]" PRIMARY="NO" TYPE="JOURNAL_ARTICLE">
<AU>Toseland R W O'Donnell J C Engelhardt J B Hendler J Thomley J &amp; Jue D</AU>
<TI>Outpatient geriatric evaluation and management: Results of a randomized trial</TI>
<SO>Medical Care</SO>
<YR>1996</YR>
<VL>34</VL>
<PG>624-40</PG>
<IDENTIFIERS/>
</REFERENCE>
<IDENTIFIERS/>
</STUDY>
<STUDY DATA_SOURCE="PUB" ID="STD-Townsend-1988" MODIFIED="2011-07-10 12:10:20 +0100" MODIFIED_BY="[Empty name]" NAME="Townsend 1988" YEAR="1988">
<REFERENCE MODIFIED="2011-07-10 12:10:20 +0100" MODIFIED_BY="[Empty name]" PRIMARY="NO" TYPE="JOURNAL_ARTICLE">
<AU>Townsend J Piper M Frank A O Dyer S North W R &amp; Meade T W</AU>
<TI>Reduction in hospital readmission stay of elderly patients by a community based hospital discharge scheme: A randomised controlled trial</TI>
<SO>BMJ</SO>
<YR>1988</YR>
<VL>297</VL>
<PG>544-7</PG>
<IDENTIFIERS/>
</REFERENCE>
<IDENTIFIERS/>
</STUDY>
<STUDY DATA_SOURCE="PUB" ID="STD-Tulloch-1979" MODIFIED="2011-07-10 12:10:34 +0100" MODIFIED_BY="[Empty name]" NAME="Tulloch 1979" YEAR="1979">
<REFERENCE MODIFIED="2011-07-10 12:10:34 +0100" MODIFIED_BY="[Empty name]" PRIMARY="NO" TYPE="JOURNAL_ARTICLE">
<AU>Tulloch A J &amp; Moore V</AU>
<TI>A randomized controlled trial of geriatric screening and surveillance in general practice</TI>
<SO>Journal of the Royal College of General Practitioners</SO>
<YR>1979</YR>
<VL>29</VL>
<PG>733-42</PG>
<IDENTIFIERS/>
</REFERENCE>
<IDENTIFIERS/>
</STUDY>
<STUDY DATA_SOURCE="PUB" ID="STD-Vaapio-2007" MODIFIED="2011-07-10 12:10:55 +0100" MODIFIED_BY="[Empty name]" NAME="Vaapio 2007" YEAR="2007">
<REFERENCE MODIFIED="2011-07-10 12:10:55 +0100" MODIFIED_BY="[Empty name]" PRIMARY="NO" TYPE="JOURNAL_ARTICLE">
<AU>Vaapio S Salminen M Vahlberg T Sjosten N Isoaho R Aarnio P &amp; Kivela S L</AU>
<TI>Effects of risk-based multifactorial fall prevention on health-related quality of life among the community-dwelling aged: a randomized controlled trial</TI>
<SO>Health &amp; Quality of Life Outcomes</SO>
<YR>2007</YR>
<VL>5</VL>
<IDENTIFIERS/>
</REFERENCE>
<IDENTIFIERS/>
</STUDY>
<STUDY DATA_SOURCE="PUB" ID="STD-Vass-2005" MODIFIED="2011-07-10 12:12:59 +0100" MODIFIED_BY="[Empty name]" NAME="Vass 2005" YEAR="2005">
<REFERENCE MODIFIED="2011-07-10 12:12:59 +0100" MODIFIED_BY="[Empty name]" NOTES="&lt;p&gt;DB - PsycINFO&lt;br&gt;NOT IN FILE&lt;/p&gt;" NOTES_MODIFIED="2011-07-10 12:12:59 +0100" NOTES_MODIFIED_BY="[Empty name]" PRIMARY="NO" TYPE="JOURNAL_ARTICLE">
<AU>Vass M Avlund K Lauridsen J &amp; Hendriksen C</AU>
<TI>Feasible Model for Prevention of Functional Decline in Older People: Municipality-Randomized, Controlled Trial</TI>
<SO>Journal of the American Geriatrics Society</SO>
<YR>2005</YR>
<VL>53</VL>
<PG>568</PG>
<IDENTIFIERS/>
</REFERENCE>
<IDENTIFIERS/>
</STUDY>
<STUDY DATA_SOURCE="PUB" ID="STD-von-Renteln-2003" MODIFIED="2011-07-10 12:13:16 +0100" MODIFIED_BY="[Empty name]" NAME="von Renteln 2003" YEAR="2003">
<REFERENCE MODIFIED="2011-07-10 12:13:16 +0100" MODIFIED_BY="[Empty name]" NOTES="&lt;p&gt;ID: CN-00471513&lt;br&gt;NOT IN FILE&lt;/p&gt;" NOTES_MODIFIED="2011-07-10 12:13:16 +0100" NOTES_MODIFIED_BY="[Empty name]" PRIMARY="NO" TYPE="JOURNAL_ARTICLE">
<AU>von Renteln K W Anders J Dapp U &amp; Meier-Baumgartner H P</AU>
<TI>[Preventative home visits by a specially trained nurse for 60-year olds and elderly in Hamburg]</TI>
<SO>SO: Zeitschrift f&#129;r Gerontologie und Geriatrie: Organ der Deutschen Gesellschaft f&#129;r Gerontologie und Geriatrie</SO>
<YR>2003</YR>
<VL>36</VL>
<PG>378-91</PG>
<IDENTIFIERS/>
</REFERENCE>
<IDENTIFIERS/>
</STUDY>
<STUDY DATA_SOURCE="PUB" ID="STD-Wagner-1994" MODIFIED="2011-07-10 12:18:55 +0100" MODIFIED_BY="[Empty name]" NAME="Wagner 1994" YEAR="1994">
<REFERENCE MODIFIED="2011-07-10 12:18:55 +0100" MODIFIED_BY="[Empty name]" PRIMARY="NO" TYPE="JOURNAL_ARTICLE">
<AU>Wagner EH, LaCroix AZ, Grothaus L, Leveille SG, Hecht JA, Artz K, Odle K, &amp; Buchner DM</AU>
<TI>Preventing disability and falls in older adults: a population-based randomized trial</TI>
<SO>American Journal of Public Health</SO>
<YR>1994</YR>
<VL>84</VL>
<PG>1800-6</PG>
<IDENTIFIERS/>
</REFERENCE>
<IDENTIFIERS/>
</STUDY>
<STUDY DATA_SOURCE="PUB" ID="STD-Wallace-1998" MODIFIED="2011-07-10 12:19:13 +0100" MODIFIED_BY="[Empty name]" NAME="Wallace 1998" YEAR="1998">
<REFERENCE MODIFIED="2011-07-10 12:19:13 +0100" MODIFIED_BY="[Empty name]" NOTES="&lt;p&gt;Wallace JI&lt;br&gt;Buchner DM&lt;br&gt;Grothaus L&lt;br&gt;Leveille S&lt;br&gt;Tyll L&lt;br&gt;LaCroix AZ&lt;br&gt;Wagner EH&lt;/p&gt;" NOTES_MODIFIED="2011-07-10 12:19:13 +0100" NOTES_MODIFIED_BY="[Empty name]" PRIMARY="NO" TYPE="JOURNAL_ARTICLE">
<AU>Wallace J I Buchner D M Grothaus L Leveille S Tyll L LaCroix A Z &amp; Wagner E H</AU>
<TI>Implementation and effectiveness of a community-based health promotion program for older adults</TI>
<SO>Journals of Gerontology Series A-Biological Sciences &amp; Medical Sciences</SO>
<YR>1998</YR>
<VL>53</VL>
<PG>M301-6</PG>
<IDENTIFIERS/>
</REFERENCE>
<IDENTIFIERS/>
</STUDY>
<STUDY DATA_SOURCE="PUB" ID="STD-Wasson-1999" MODIFIED="2011-07-10 12:19:27 +0100" MODIFIED_BY="[Empty name]" NAME="Wasson 1999" YEAR="1999">
<REFERENCE MODIFIED="2011-07-10 12:19:27 +0100" MODIFIED_BY="[Empty name]" PRIMARY="NO" TYPE="JOURNAL_ARTICLE">
<AU>Wasson J H Stukel T A &amp; Weiss J E</AU>
<TI>A randomized trial of the use of patient self-assessment data to improve community practices</TI>
<SO>Effective Clinical Practice</SO>
<YR>1999</YR>
<VL>2</VL>
<PG>1-10</PG>
<IDENTIFIERS/>
</REFERENCE>
<IDENTIFIERS/>
</STUDY>
<STUDY DATA_SOURCE="PUB" ID="STD-Whitehead-2003" MODIFIED="2013-01-23 21:53:01 +0000" MODIFIED_BY="[Empty name]" NAME="Whitehead 2003" YEAR="2003">
<REFERENCE MODIFIED="2013-01-23 21:53:00 +0000" MODIFIED_BY="[Empty name]" PRIMARY="NO" TYPE="JOURNAL_ARTICLE">
<AU>Whitehead C Wundke R Crotty M &amp; Finucane P</AU>
<TI>Evidence-based clinical practice in falls prevention: a randomised controlled trial of a falls prevention service</TI>
<SO>Australian Health Review</SO>
<YR>2003</YR>
<VL>26</VL>
<NO>3</NO>
<PG>88-97</PG>
<IDENTIFIERS/>
</REFERENCE>
<IDENTIFIERS/>
</STUDY>
<STUDY DATA_SOURCE="PUB" ID="STD-Williams-1992" MODIFIED="2011-07-10 12:19:41 +0100" MODIFIED_BY="[Empty name]" NAME="Williams 1992" YEAR="1992">
<REFERENCE MODIFIED="2011-07-10 12:19:41 +0100" MODIFIED_BY="[Empty name]" PRIMARY="NO" TYPE="JOURNAL_ARTICLE">
<AU>Williams E I Greenwell J &amp; Groom L M</AU>
<TI>The care of people over 75 years old after discharge from hospital: an evaluation of timetabled visiting by Health Visitor Assistants</TI>
<SO>Journal of Public Health Medicine</SO>
<YR>1992</YR>
<VL>14</VL>
<PG>138-44</PG>
<IDENTIFIERS/>
</REFERENCE>
<IDENTIFIERS/>
</STUDY>
<STUDY DATA_SOURCE="PUB" ID="STD-Williams-2002" MODIFIED="2011-07-10 12:19:55 +0100" MODIFIED_BY="[Empty name]" NAME="Williams 2002" YEAR="2002">
<REFERENCE MODIFIED="2011-07-10 12:19:55 +0100" MODIFIED_BY="[Empty name]" PRIMARY="NO" TYPE="JOURNAL_ARTICLE">
<AU>Williams K Mustian K &amp; Kovacs C</AU>
<TI>A Home-Based Intervention to Improve Balance, Gait and Self-Confidence in Older Adults</TI>
<SO>Activities, Adaptation &amp; Aging</SO>
<YR>2002</YR>
<VL>27</VL>
<PG>1-16</PG>
<IDENTIFIERS/>
</REFERENCE>
<IDENTIFIERS/>
</STUDY>
<STUDY DATA_SOURCE="PUB" ID="STD-Wolf-2001" MODIFIED="2011-07-10 12:20:09 +0100" MODIFIED_BY="[Empty name]" NAME="Wolf 2001" YEAR="2001">
<REFERENCE MODIFIED="2011-07-10 12:20:09 +0100" MODIFIED_BY="[Empty name]" PRIMARY="NO" TYPE="JOURNAL_ARTICLE">
<AU>Wolf B Feys H De Weerdt W van der Meer J &amp; Aufdemkampe G</AU>
<TI>Effect of a physical therapeutic intervention for balance problems in the elderly: a single-blind, randomized controlled multicentre trial</TI>
<SO>Clinical Rehabilitation</SO>
<YR>2001</YR>
<VL>15</VL>
<PG>624-36</PG>
<IDENTIFIERS/>
</REFERENCE>
<IDENTIFIERS/>
</STUDY>
<STUDY DATA_SOURCE="PUB" ID="STD-Yates-2001" MODIFIED="2011-07-10 12:20:23 +0100" MODIFIED_BY="[Empty name]" NAME="Yates 2001" YEAR="2001">
<REFERENCE MODIFIED="2011-07-10 12:20:23 +0100" MODIFIED_BY="[Empty name]" NOTES="&lt;p&gt;DB - Ovid MEDLINE(R)&lt;br&gt;NOT IN FILE&lt;/p&gt;" NOTES_MODIFIED="2011-07-10 12:20:23 +0100" NOTES_MODIFIED_BY="[Empty name]" PRIMARY="NO" TYPE="JOURNAL_ARTICLE">
<AU>Yates S M &amp; Dunnagan T A</AU>
<TI>Evaluating the effectiveness of a home-based fall risk reduction program for rural community-dwelling older adults</TI>
<SO>Journal of Gerontology</SO>
<YR>2001</YR>
<VL>56A</VL>
<PG>M226-30</PG>
<IDENTIFIERS/>
</REFERENCE>
<IDENTIFIERS/>
</STUDY>
<STUDY DATA_SOURCE="PUB" ID="STD-Zimmer-1985" MODIFIED="2011-07-10 12:20:37 +0100" MODIFIED_BY="[Empty name]" NAME="Zimmer 1985" YEAR="1985">
<REFERENCE MODIFIED="2011-07-10 12:20:37 +0100" MODIFIED_BY="[Empty name]" PRIMARY="NO" TYPE="JOURNAL_ARTICLE">
<AU>Zimmer J G Groth-Juncker A &amp; McKusker J,</AU>
<TI>A randomized controlled study of a home health care team</TI>
<SO>American Journal of Public Health</SO>
<YR>1985</YR>
<VL>75</VL>
<IDENTIFIERS/>
</REFERENCE>
<IDENTIFIERS/>
</STUDY>
</EXCLUDED_STUDIES>
<AWAITING_STUDIES MODIFIED="2013-01-23 21:54:49 +0000" MODIFIED_BY="[Empty name]">
<STUDY DATA_SOURCE="PUB" ID="STD-Jingna-2012" MODIFIED="2013-01-23 21:54:49 +0000" MODIFIED_BY="[Empty name]" NAME="Jingna 2012" YEAR="2012">
<REFERENCE MODIFIED="2013-01-23 21:54:49 +0000" MODIFIED_BY="[Empty name]" PRIMARY="NO" TYPE="JOURNAL_ARTICLE">
<AU>Jingna Y Liqun C &amp; Shoumei J</AU>
<TI>Influence of community nurse - led multidisciplinary team home visiting services on psychological state of old age of home elderly</TI>
<SO>Chinese Nursing Research</SO>
<YR>2012</YR>
<VL>26</VL>
<NO>4B</NO>
<PG>975-8</PG>
<IDENTIFIERS/>
</REFERENCE>
<IDENTIFIERS/>
</STUDY>
<STUDY DATA_SOURCE="PUB" ID="STD-Jitapunkul-1998" MODIFIED="2011-06-09 14:50:13 +0100" MODIFIED_BY="[Empty name]" NAME="Jitapunkul 1998" YEAR="1998">
<REFERENCE MODIFIED="2011-06-09 14:50:13 +0100" MODIFIED_BY="[Empty name]" PRIMARY="NO" TYPE="JOURNAL_ARTICLE">
<AU>Jitapunkul S</AU>
<TI>A randomised controlled trial of regular surveillance in Thai elderly using a simple questionnaire administered by non-professional personnel</TI>
<SO>Journal of the Medical Association of Thailand</SO>
<YR>1998</YR>
<VL>81</VL>
<PG>352-6</PG>
<IDENTIFIERS/>
</REFERENCE>
<IDENTIFIERS/>
</STUDY>
</AWAITING_STUDIES>
<ONGOING_STUDIES MODIFIED="2013-01-23 22:00:11 +0000" MODIFIED_BY="[Empty name]">
<STUDY DATA_SOURCE="PUB" ID="STD-Cutchin-2009" MODIFIED="2011-07-10 12:21:14 +0100" MODIFIED_BY="[Empty name]" NAME="Cutchin 2009" YEAR="2009">
<REFERENCE MODIFIED="2011-07-10 12:21:14 +0100" MODIFIED_BY="[Empty name]" PRIMARY="NO" TYPE="JOURNAL_ARTICLE">
<AU>Cutchin M P Coppola S Talley V Svihula J Catellier D &amp; Shank K H</AU>
<TI>Feasibility and effects of preventive home visits for at-risk older people: design of a randomized controlled trial</TI>
<SO>BMC Geriatrics</SO>
<YR>2009</YR>
<VL>9</VL>
<PG>54</PG>
<IDENTIFIERS/>
</REFERENCE>
<IDENTIFIERS/>
</STUDY>
<STUDY DATA_SOURCE="PUB" ID="STD-Ferrer-2010" MODIFIED="2011-05-09 16:28:26 +0100" MODIFIED_BY="[Empty name]" NAME="Ferrer 2010" YEAR="2010">
<REFERENCE MODIFIED="2011-05-09 16:28:26 +0100" MODIFIED_BY="[Empty name]" PRIMARY="NO" TYPE="JOURNAL_ARTICLE">
<AU>Ferrer, A., Badia, T., Formiga, F., Gil, A., Padros, G., Sarro, M., Almeda, J., Pujol, R.</AU>
<TI>A randomized clinical trial of falls and malnutrition prevention in community-dwelling elders aged 85 years old. The OCTABAIX study.</TI>
<TO>Ensayo clinico aleatorizdo de prevencion de caidas y malnutricion en personas de 85 anos en la comunidad</TO>
<SO>Revista Espanola de Geriatria y Gerontologia</SO>
<YR>2010</YR>
<VL>45</VL>
<NO>2</NO>
<PG>79-85</PG>
<IDENTIFIERS/>
</REFERENCE>
<IDENTIFIERS/>
</STUDY>
<STUDY DATA_SOURCE="PUB" ID="STD-Fleischer-2008" MODIFIED="2011-07-10 12:21:39 +0100" MODIFIED_BY="[Empty name]" NAME="Fleischer 2008" YEAR="2008">
<REFERENCE MODIFIED="2011-07-10 12:21:39 +0100" MODIFIED_BY="[Empty name]" PRIMARY="NO" TYPE="JOURNAL_ARTICLE">
<AU>Fleischer S Roling G Beutner K Hanns S Behrens J Luck T Kuske B Angermeyer M C Riedel-Heller S G Heinrich S Konig H-H &amp; Lautenschlager C</AU>
<TI>Growing old at home - a randomized controlled trial to investigate the effectiveness and cost-effectiveness of preventive home visits to reduce nursing home admissions: study protocol [NCT00644826]</TI>
<SO>BMC Public Health</SO>
<YR>2008</YR>
<VL>8</VL>
<PG>185</PG>
<IDENTIFIERS/>
</REFERENCE>
<IDENTIFIERS/>
</STUDY>
<STUDY DATA_SOURCE="PUB" ID="STD-Hinrichs-2009" MODIFIED="2011-07-10 12:21:56 +0100" MODIFIED_BY="[Empty name]" NAME="Hinrichs 2009" YEAR="2009">
<REFERENCE MODIFIED="2011-07-10 12:21:56 +0100" MODIFIED_BY="[Empty name]" PRIMARY="NO" TYPE="JOURNAL_ARTICLE">
<AU>Hinrichs T Bucchi C Brach M Wilm S Endres H G Burghaus I Trampisch H J &amp; Platen P</AU>
<TI>Feasibility of a multidimensional home-based exercise programme for the elderly with structured support given by the general practitioner's surgery: study protocol of a single arm trial preparing an RCT [ISRCTN58562962]</TI>
<SO>BMC Geriatrics</SO>
<YR>2009</YR>
<PG>37</PG>
<IDENTIFIERS/>
</REFERENCE>
<IDENTIFIERS/>
</STUDY>
</ONGOING_STUDIES>
</STUDIES>
<OTHER_REFERENCES MODIFIED="2011-07-10 13:03:15 +0100" MODIFIED_BY="[Empty name]">
<ADDITIONAL_REFERENCES MODIFIED="2011-07-10 13:03:15 +0100" MODIFIED_BY="[Empty name]">
<REFERENCE ID="REF-Adams-2004" MODIFIED="2011-07-10 12:31:49 +0100" MODIFIED_BY="[Empty name]" NAME="Adams 2004" TYPE="JOURNAL_ARTICLE">
<AU>Adams G Gulliford M C Ukoumunne O C Eldridge S Chinn S &amp; Campbell M J</AU>
<TI>Patterns of intra-cluster correlation from primary care research to inform study design and analysis</TI>
<SO>Journal of Clinical Epidemiology</SO>
<YR>2004</YR>
<VL>57</VL>
<PG>785-94</PG>
<IDENTIFIERS/>
</REFERENCE>
<REFERENCE ID="REF-Bandura-1997" MODIFIED="2011-03-23 11:24:43 +0000" MODIFIED_BY="[Empty name]" NAME="Bandura 1997" TYPE="BOOK">
<AU>Bandura A</AU>
<SO>Self-Efficacy. The Exercise of Control</SO>
<YR>1997</YR>
<PB>W.H. Freeman</PB>
<CY>New York</CY>
<IDENTIFIERS/>
</REFERENCE>
<REFERENCE ID="REF-Beck-1974" MODIFIED="2011-07-10 12:32:16 +0100" MODIFIED_BY="[Empty name]" NAME="Beck 1974" TYPE="JOURNAL_ARTICLE">
<AU>Beck A Rial W &amp; Rickels K</AU>
<TI>Short form of depression inventory</TI>
<SO>Psychological Reports</SO>
<YR>1974</YR>
<VL>34</VL>
<PG>1184-6</PG>
<IDENTIFIERS/>
</REFERENCE>
<REFERENCE ID="REF-Bergner-1981" MODIFIED="2011-07-10 12:32:30 +0100" MODIFIED_BY="[Empty name]" NAME="Bergner 1981" TYPE="JOURNAL_ARTICLE">
<AU>Bergner M Bobbitt RA Carter WB &amp; Gilson BS</AU>
<TI>The Sickness Impact Profile: development and final revision of a health status measure</TI>
<SO>Medical Care</SO>
<YR>1981</YR>
<VL>19</VL>
<PG>787-805</PG>
<IDENTIFIERS/>
</REFERENCE>
<REFERENCE ID="REF-Brooks-1996" MODIFIED="2011-07-10 12:32:43 +0100" MODIFIED_BY="[Empty name]" NAME="Brooks 1996" TYPE="JOURNAL_ARTICLE">
<AU>Brooks R</AU>
<TI>EuroQuol: The current state of play</TI>
<SO>Health Policy</SO>
<YR>1996</YR>
<VL>37</VL>
<PG>53-72</PG>
<IDENTIFIERS/>
</REFERENCE>
<REFERENCE ID="REF-Byles-2000" MODIFIED="2011-07-10 12:32:55 +0100" MODIFIED_BY="[Empty name]" NAME="Byles 2000" NOTES="&lt;p&gt;DB - CINAHL&lt;br&gt;NOT IN FILE&lt;/p&gt;" NOTES_MODIFIED="2011-07-10 12:32:55 +0100" NOTES_MODIFIED_BY="[Empty name]" TYPE="JOURNAL_ARTICLE">
<AU>Byles J E</AU>
<TI>A thorough going over: evidence for health assessments for older persons</TI>
<SO>Australian and New Zealand Journal of Public Health</SO>
<YR>2000</YR>
<VL>24</VL>
<PG>117-23</PG>
<IDENTIFIERS/>
</REFERENCE>
<REFERENCE ID="REF-Cella-1992" MODIFIED="2011-07-10 12:33:15 +0100" MODIFIED_BY="[Empty name]" NAME="Cella 1992" TYPE="JOURNAL_ARTICLE">
<AU>Cella D F Tulsky D S &amp; Gray G</AU>
<TI>The Functional Assessment of Cancer Therapy scale: development and validation of the general measure</TI>
<SO>Journal of Clinical Oncology</SO>
<YR>1992</YR>
<VL>11</VL>
<PG>570-9</PG>
<IDENTIFIERS/>
</REFERENCE>
<REFERENCE ID="REF-Chambers-1982" MODIFIED="2011-07-10 12:33:29 +0100" MODIFIED_BY="[Empty name]" NAME="Chambers 1982" TYPE="JOURNAL_ARTICLE">
<AU>Chambers L W MacDonald L A &amp; Tingwell P</AU>
<TI>The McMaster health index questionnaire as a measure of the quality of life</TI>
<SO>Journal of Rheumatology</SO>
<YR>1982</YR>
<VL>9</VL>
<PG>780-4</PG>
<IDENTIFIERS/>
</REFERENCE>
<REFERENCE ID="REF-Cohen-1983" MODIFIED="2011-07-10 12:33:42 +0100" MODIFIED_BY="[Empty name]" NAME="Cohen 1983" TYPE="JOURNAL_ARTICLE">
<AU>Cohen S</AU>
<TI>A global measure of perceived stress</TI>
<SO>Journal of Health and Social Behaviour</SO>
<YR>1983</YR>
<VL>24</VL>
<PG>385-96</PG>
<IDENTIFIERS/>
</REFERENCE>
<REFERENCE ID="REF-Counsell-1994" MODIFIED="2011-07-10 12:33:55 +0100" MODIFIED_BY="[Empty name]" NAME="Counsell 1994" TYPE="JOURNAL_ARTICLE">
<AU>Counsell C Clarke M Slattery J &amp; Sandercock P</AU>
<TI>The miracle of DICE therapy for acute stroke: fact or fictional product of subgroup analysis?</TI>
<SO>BMJ Clinical Research</SO>
<YR>1994</YR>
<VL>309</VL>
<PG>1677-81</PG>
<IDENTIFIERS/>
</REFERENCE>
<REFERENCE ID="REF-Dane-1998" MODIFIED="2011-07-10 12:34:14 +0100" MODIFIED_BY="[Empty name]" NAME="Dane 1998" TYPE="JOURNAL_ARTICLE">
<AU>Dane A &amp; Schneider B</AU>
<TI>Program integrity in primary and early secondary prevention: Are implementation effects out of control?</TI>
<SO>Clinical Psychology Review</SO>
<YR>1998</YR>
<VL>18</VL>
<PG>23-45</PG>
<IDENTIFIERS/>
</REFERENCE>
<REFERENCE ID="REF-De-Bruin-1994a" MODIFIED="2011-07-10 12:34:29 +0100" MODIFIED_BY="[Empty name]" NAME="De Bruin 1994a" TYPE="JOURNAL_ARTICLE">
<AU>De Bruin A F Buys M de Witte P &amp; Diederiks J P M</AU>
<TI>The sickness impact profile: SIP68, a short generic version; first evaluation of the reliability and reproducibility</TI>
<SO>Journal of Clinical Epidemiology</SO>
<YR>1994a</YR>
<VL>47</VL>
<PG>863-71</PG>
<IDENTIFIERS/>
</REFERENCE>
<REFERENCE ID="REF-De-Bruin-1994b" MODIFIED="2011-07-10 12:34:40 +0100" MODIFIED_BY="[Empty name]" NAME="De Bruin 1994b" TYPE="JOURNAL_ARTICLE">
<AU>De Bruin A F Diederiks J P M de Witte L P Stevens J A &amp; Phillipsen H</AU>
<TI>The development of a short generic version of the sickness impact profile</TI>
<SO>Journal of Clinical Epidemiology</SO>
<YR>1994b</YR>
<VL>47</VL>
<PG>407-18</PG>
<IDENTIFIERS/>
</REFERENCE>
<REFERENCE ID="REF-Deeks-2003" MODIFIED="2011-07-10 12:34:52 +0100" MODIFIED_BY="[Empty name]" NAME="Deeks 2003" NOTES="&lt;p&gt;Deeks J, Dinnes J, D'Amico R, Sowden A, Sakarovitch C, Song F, et al. Evaluating non-randomised intervention studies. Health Technology Assessment 2003;7(27):1-173.&lt;/p&gt;" NOTES_MODIFIED="2011-07-10 12:34:52 +0100" NOTES_MODIFIED_BY="[Empty name]" TYPE="JOURNAL_ARTICLE">
<AU>Deeks J Dinnes J D'Amico R Sowden A Sakarovitch C Song F et al</AU>
<TI>Evaluating non-randomised intervention studies</TI>
<SO>Health Technology Assessment</SO>
<YR>2003</YR>
<VL>7</VL>
<PG>1-173</PG>
<IDENTIFIERS/>
</REFERENCE>
<REFERENCE ID="REF-Deeks-2005" MODIFIED="2011-07-10 12:35:04 +0100" MODIFIED_BY="[Empty name]" NAME="Deeks 2005" TYPE="JOURNAL_ARTICLE">
<AU>Deeks J Macaskill P &amp; Irwig L</AU>
<TI>The performance of tests of publication bias and other sample size effects in systematic review of diagnostic test accuracy was assessed</TI>
<SO>Journal of Clinical Epidemiology</SO>
<YR>2005</YR>
<VL>58</VL>
<PG>882-93</PG>
<IDENTIFIERS/>
</REFERENCE>
<REFERENCE ID="REF-Delgado_x002d_Rodriguez-2004" MODIFIED="2011-07-10 12:35:16 +0100" MODIFIED_BY="[Empty name]" NAME="Delgado-Rodriguez 2004" TYPE="JOURNAL_ARTICLE">
<AU>Delgado-Rodriguez M</AU>
<TI>Bias</TI>
<SO>Journal of Epidemiology and Community Health</SO>
<YR>2004</YR>
<VL>58</VL>
<PG>635-41</PG>
<IDENTIFIERS/>
</REFERENCE>
<REFERENCE ID="REF-Department-2001" MODIFIED="2011-07-10 12:35:37 +0100" MODIFIED_BY="[Empty name]" NAME="Department 2001" TYPE="OTHER">
<AU>Department of Health</AU>
<TI>National Service Framework for Older PeopleID - 233</TI>
<SO>HMSO</SO>
<YR>2001</YR>
<PB>HMSO</PB>
<CY>London</CY>
<IDENTIFIERS/>
</REFERENCE>
<REFERENCE ID="REF-Donner-2002" MODIFIED="2011-07-10 12:35:49 +0100" MODIFIED_BY="[Empty name]" NAME="Donner 2002" TYPE="JOURNAL_ARTICLE">
<AU>Donner A &amp; Klar N</AU>
<TI>Issues in the meta-analysis of cluster randomized trials</TI>
<SO>Statistics in Medicine</SO>
<YR>2002</YR>
<VL>21</VL>
<PG>2971-80</PG>
<IDENTIFIERS/>
</REFERENCE>
<REFERENCE ID="REF-Duncan-1990" MODIFIED="2011-07-10 12:36:04 +0100" MODIFIED_BY="[Empty name]" NAME="Duncan 1990" TYPE="JOURNAL_ARTICLE">
<AU>Duncan P W Weiner D K &amp; Chandler J</AU>
<TI>Functional reach: A new clinical measure of balance</TI>
<SO>Journal of Gerontology</SO>
<YR>1990</YR>
<PG>M192-7</PG>
<IDENTIFIERS/>
</REFERENCE>
<REFERENCE ID="REF-Dupuy-1978" MODIFIED="2011-07-10 12:36:23 +0100" MODIFIED_BY="[Empty name]" NAME="Dupuy 1978" TYPE="OTHER">
<AU>Dupuy H J</AU>
<TI>Self-representation of General Psychological Well-being of American Adults</TI>
<SO>American Public Health Association Meeting</SO>
<YR>1978</YR>
<CY>Los Angeles</CY>
<IDENTIFIERS/>
</REFERENCE>
<REFERENCE ID="REF-Duval-2000" MODIFIED="2011-07-10 12:36:44 +0100" MODIFIED_BY="[Empty name]" NAME="Duval 2000" TYPE="JOURNAL_ARTICLE">
<AU>Duval S J &amp; Tweedie R L</AU>
<TI>Trim and fill: A simple funnel-plot based method of accounting for publication bias in meta-analysis</TI>
<SO>Biometrics</SO>
<YR>2000</YR>
<VL>56</VL>
<PG>719-24</PG>
<IDENTIFIERS/>
</REFERENCE>
<REFERENCE ID="REF-Eakin-1995" MODIFIED="2011-07-10 12:36:59 +0100" MODIFIED_BY="[Empty name]" NAME="Eakin 1995" TYPE="JOURNAL_ARTICLE">
<AU>Eakin P &amp; Baird H</AU>
<TI>The Community Dependency Index</TI>
<SO>British Journal of Occupational Therapy</SO>
<YR>1995</YR>
<VL>58</VL>
<PG>17-22</PG>
<IDENTIFIERS/>
</REFERENCE>
<REFERENCE ID="REF-Edwards-1991" MODIFIED="2011-03-23 11:24:43 +0000" MODIFIED_BY="[Empty name]" NAME="Edwards 1991" TYPE="UNPUBLISHED">
<AU>Edwards N</AU>
<TI>Ottawa-Carleton Health Unit Study of Falls</TI>
<YR>1991</YR>
<IDENTIFIERS/>
</REFERENCE>
<REFERENCE ID="REF-Egger-1997" MODIFIED="2011-07-10 12:37:29 +0100" MODIFIED_BY="[Empty name]" NAME="Egger 1997" TYPE="JOURNAL_ARTICLE">
<AU>Egger M Davey Smith G Schneider M &amp;, Minder S</AU>
<TI>Bias in meta-analysis detected by a simple, graphical test</TI>
<SO>BMJ Clinical Research</SO>
<YR>1997</YR>
<VL>315</VL>
<PG>629-34</PG>
<IDENTIFIERS/>
</REFERENCE>
<REFERENCE ID="REF-Elkan-2001" MODIFIED="2011-07-10 12:37:42 +0100" MODIFIED_BY="[Empty name]" NAME="Elkan 2001" TYPE="JOURNAL_ARTICLE">
<AU>Elkan R Kendrick D et al</AU>
<TI>Effectiveness of home based support for older people: systemati review and meta-analysis</TI>
<SO>BMJ</SO>
<YR>2001</YR>
<VL>323</VL>
<PG>719-24</PG>
<IDENTIFIERS/>
</REFERENCE>
<REFERENCE ID="REF-EuroQol-1990" MODIFIED="2011-07-10 12:37:56 +0100" MODIFIED_BY="[Empty name]" NAME="EuroQol 1990" TYPE="JOURNAL_ARTICLE">
<AU>EuroQol Group</AU>
<TI>EuroQol: a new facility for the measurement of health-related quality of life</TI>
<SO>Health Policy</SO>
<YR>1990</YR>
<VL>16</VL>
<PG>199-208</PG>
<IDENTIFIERS/>
</REFERENCE>
<REFERENCE ID="REF-Fillenbaum-1981" MODIFIED="2011-07-10 12:38:18 +0100" MODIFIED_BY="[Empty name]" NAME="Fillenbaum 1981" TYPE="JOURNAL_ARTICLE">
<AU>Fillenbaum G G &amp; Smyer M A</AU>
<TI>The development, validity, and reliability of the OARS multidimensional functional assessment questionnaire</TI>
<SO>Journal of Gerontology</SO>
<YR>1981</YR>
<VL>36</VL>
<PG>428-34</PG>
<IDENTIFIERS/>
</REFERENCE>
<REFERENCE ID="REF-Fletcher-1998" MODIFIED="2011-07-10 12:38:33 +0100" MODIFIED_BY="[Empty name]" NAME="Fletcher 1998" TYPE="OTHER">
<AU>Fletcher P Hardy B Waddington E et al</AU>
<TI>Preventive strategies and services for older people</TI>
<SO>Nuffield Institute for Health Briefing Paper</SO>
<YR>1998</YR>
<PB>Nuffield Institute for Health Briefing Paper</PB>
<CY>Leeds</CY>
<IDENTIFIERS/>
</REFERENCE>
<REFERENCE ID="REF-Folstein-1975" MODIFIED="2011-07-10 12:38:45 +0100" MODIFIED_BY="[Empty name]" NAME="Folstein 1975" TYPE="JOURNAL_ARTICLE">
<AU>Folstein M Folstein S &amp; McPugh P</AU>
<TI>"Mini Mental State": A practical method of grading the cognitive state of patients for the clinician</TI>
<SO>Journal of Psychiatric Research</SO>
<YR>1975</YR>
<VL>12</VL>
<PG>189-98</PG>
<IDENTIFIERS/>
</REFERENCE>
<REFERENCE ID="REF-Foulds-1979" MODIFIED="2011-03-23 11:24:43 +0000" MODIFIED_BY="[Empty name]" NAME="Foulds 1979" TYPE="BOOK">
<AU>Foulds G A &amp; Bedford A</AU>
<SO>Manual of the delusions, symptoms states inventory.</SO>
<YR>1979</YR>
<PB>NFER Publishing Co.</PB>
<CY>Windsor</CY>
<IDENTIFIERS/>
</REFERENCE>
<REFERENCE ID="REF-Gitlin-2002" MODIFIED="2011-07-10 12:39:16 +0100" MODIFIED_BY="[Empty name]" NAME="Gitlin 2002" TYPE="JOURNAL_ARTICLE">
<AU>Gitlin L N Schinfeld S Winter L Corcoran M Boyce A A &amp; Hauck W W</AU>
<TI>Evaluating home environments of persons with dementia: Interrater reliability and validity of the Home Environment Assessment Protocol (HEAP)</TI>
<SO>Disability and Rehabilitation</SO>
<YR>2002</YR>
<VL>24</VL>
<PG>59-71</PG>
<IDENTIFIERS/>
</REFERENCE>
<REFERENCE ID="REF-Haupt-1993" MODIFIED="2011-07-10 12:39:31 +0100" MODIFIED_BY="[Empty name]" NAME="Haupt 1993" TYPE="JOURNAL_ARTICLE">
<AU>Haupt M &amp; Kurz A</AU>
<TI>Predictors of nursing home placement in patients with alzheimer's disease</TI>
<SO>International Journal of Geriatric Psychiatry</SO>
<YR>1993</YR>
<VL>8</VL>
<PG>741-6</PG>
<IDENTIFIERS/>
</REFERENCE>
<REFERENCE ID="REF-Hebert-1988" MODIFIED="2011-07-10 12:39:44 +0100" MODIFIED_BY="[Empty name]" NAME="Hebert 1988" TYPE="JOURNAL_ARTICLE">
<AU>Hebert R Carrier R &amp; Bilodeau A</AU>
<TI>The functional autonomy measurement system (SMAF): Description and validation of an istrument for the measurement of handicaps</TI>
<SO>Age &amp; Ageing</SO>
<YR>1988</YR>
<VL>17</VL>
<PG>293-302</PG>
<IDENTIFIERS/>
</REFERENCE>
<REFERENCE ID="REF-Higgins-2002" MODIFIED="2011-07-10 12:39:57 +0100" MODIFIED_BY="[Empty name]" NAME="Higgins 2002" TYPE="JOURNAL_ARTICLE">
<AU>Higgins J &amp; Thompson S</AU>
<TI>Quantifying heterogeneity in a meta-analysis</TI>
<SO>Statistics in Medicine</SO>
<YR>2002</YR>
<VL>21</VL>
<PG>1539-58</PG>
<IDENTIFIERS/>
</REFERENCE>
<REFERENCE ID="REF-Higgins-2003" MODIFIED="2011-07-10 12:40:10 +0100" MODIFIED_BY="[Empty name]" NAME="Higgins 2003" TYPE="JOURNAL_ARTICLE">
<AU>Higgins J Thompson S Deeks J &amp; Altman D</AU>
<TI>Measuring inconsistency in meta-analyses</TI>
<SO>BMJ Clinical Research</SO>
<YR>2003</YR>
<VL>327</VL>
<PG>557-60</PG>
<IDENTIFIERS/>
</REFERENCE>
<REFERENCE ID="REF-Higgins-2005" MODIFIED="2011-03-23 11:24:43 +0000" MODIFIED_BY="[Empty name]" NAME="Higgins 2005" TYPE="BOOK">
<AU>Higgins J &amp; Green S</AU>
<SO>Cochrane Handbook for Systematic Reviews of Interventions</SO>
<YR>2005</YR>
<PB>John Wiley &amp; Sons Ltd.</PB>
<CY>Chichester, UK</CY>
<IDENTIFIERS/>
</REFERENCE>
<REFERENCE ID="REF-Hill_x002d_Westmoreland-2002" MODIFIED="2011-07-10 12:40:29 +0100" MODIFIED_BY="[Empty name]" NAME="Hill-Westmoreland 2002" TYPE="JOURNAL_ARTICLE">
<AU>Hill-Westmoreland E E Soeken K &amp; Spellbring A M</AU>
<TI>A Meta-Analysis of Fall Prevention Programs for the Elderly. How effective are they?</TI>
<SO>Nursing Research</SO>
<YR>2002</YR>
<VL>51</VL>
<PG>1-8</PG>
<IDENTIFIERS/>
</REFERENCE>
<REFERENCE ID="REF-Hollis-1999" MODIFIED="2011-07-10 12:40:57 +0100" MODIFIED_BY="[Empty name]" NAME="Hollis 1999" TYPE="JOURNAL_ARTICLE">
<AU>Hollis S &amp; Campbell F</AU>
<TI>What is meant by intention to treat analysis? Survey of published randomised controlled trials</TI>
<SO>BMJ</SO>
<YR>1999</YR>
<VL>319</VL>
<PG>670-4</PG>
<IDENTIFIERS/>
</REFERENCE>
<REFERENCE ID="REF-Hunt-1986" MODIFIED="2011-03-23 11:24:43 +0000" MODIFIED_BY="[Empty name]" NAME="Hunt 1986" TYPE="BOOK">
<AU>Hunt S M McEwan J &amp; McKenna S P</AU>
<SO>Measuring Health Status</SO>
<YR>1986</YR>
<PB>Croom Helm</PB>
<CY>London</CY>
<IDENTIFIERS/>
</REFERENCE>
<REFERENCE ID="REF-Hwang-2003" MODIFIED="2011-07-10 12:42:16 +0100" MODIFIED_BY="[Empty name]" NAME="Hwang 2003" TYPE="JOURNAL_ARTICLE">
<AU>Hwang H F Liang W M &amp; Chiu Y N</AU>
<TI>Suitability of the WHOQOL-BREF for community-dwelling older people in Taiwan</TI>
<SO>Age &amp; Ageing</SO>
<YR>2003</YR>
<VL>32</VL>
<PG>593-600</PG>
<IDENTIFIERS/>
</REFERENCE>
<REFERENCE ID="REF-Jette-1992" MODIFIED="2011-07-10 12:42:31 +0100" MODIFIED_BY="[Empty name]" NAME="Jette 1992" TYPE="JOURNAL_ARTICLE">
<AU>Jette A M Branch L G Sleeper L A Feldman H &amp; Sullivan L M</AU>
<TI>High-risk profiles for nursing home admission</TI>
<SO>Gerontologist</SO>
<YR>1992</YR>
<VL>32</VL>
<PG>634-40</PG>
<IDENTIFIERS/>
</REFERENCE>
<REFERENCE ID="REF-Jones-1992" MODIFIED="2011-07-10 12:42:43 +0100" MODIFIED_BY="[Empty name]" NAME="Jones 1992" TYPE="JOURNAL_ARTICLE">
<AU>Jones D &amp; Peters T</AU>
<TI>Caring for Elderly Dependants: Effect on the Carers' Quality of Life</TI>
<SO>Age and Ageing</SO>
<YR>1992</YR>
<VL>21</VL>
<PG>421-8</PG>
<IDENTIFIERS/>
</REFERENCE>
<REFERENCE ID="REF-Juni-2001" MODIFIED="2011-07-10 12:42:55 +0100" MODIFIED_BY="[Empty name]" NAME="Juni 2001" TYPE="JOURNAL_ARTICLE">
<AU>Juni P Altman D G &amp; Egger M</AU>
<TI>Systematic reviews in health care: Assessing the quality of controlled clinical trials</TI>
<SO>BMJ Clinical Research</SO>
<YR>2001</YR>
<VL>323</VL>
<PG>42-6</PG>
<IDENTIFIERS/>
</REFERENCE>
<REFERENCE ID="REF-Kaplan-1976" MODIFIED="2011-07-10 12:43:06 +0100" MODIFIED_BY="[Empty name]" NAME="Kaplan 1976" TYPE="JOURNAL_ARTICLE">
<AU>Kaplan R M Bush J W &amp; Berry C C</AU>
<TI>Health status: Types of validity and the index of well-being</TI>
<SO>Health Services Research</SO>
<YR>1976</YR>
<VL>11</VL>
<PG>478-507</PG>
<IDENTIFIERS/>
</REFERENCE>
<REFERENCE ID="REF-Kempen-1996" MODIFIED="2011-07-10 12:43:19 +0100" MODIFIED_BY="[Empty name]" NAME="Kempen 1996" TYPE="JOURNAL_ARTICLE">
<AU>Kempen G I Miedema I Ormel J &amp; Molenaar W</AU>
<TI>The assessment of disability with the Groningen Activity Restriction Scale. Cnceptual framework and psychometric properties</TI>
<SO>Social Science and Medicine</SO>
<YR>1996</YR>
<VL>43</VL>
<PG>1606 1610</PG>
<IDENTIFIERS/>
</REFERENCE>
<REFERENCE ID="REF-Koyana-1991" MODIFIED="2011-07-10 12:44:09 +0100" MODIFIED_BY="[Empty name]" NAME="Koyana 1991" TYPE="JOURNAL_ARTICLE">
<AU>Koyana W Shibata H Katsuji N Nakazato K Haga H &amp; Suyama Y</AU>
<TI>Measurement of competence: Reliability and validity of the TMIG index of competence</TI>
<SO>Archives of Gerontology &amp; Geriatrics</SO>
<YR>1991</YR>
<VL>13</VL>
<PG>103-16</PG>
<IDENTIFIERS/>
</REFERENCE>
<REFERENCE ID="REF-Kozma-1980" MODIFIED="2011-07-10 12:44:25 +0100" MODIFIED_BY="[Empty name]" NAME="Kozma 1980" TYPE="JOURNAL_ARTICLE">
<AU>Kozma A &amp; Stones M S</AU>
<TI>The measurement of happiness: development of the Memorial University of Newfoundland Scale of Happiness (MUNSH)</TI>
<SO>Journal of Gerontology</SO>
<YR>1980</YR>
<VL>35</VL>
<PG>906-12</PG>
<IDENTIFIERS/>
</REFERENCE>
<REFERENCE ID="REF-Lawton-1969" MODIFIED="2011-07-10 12:45:26 +0100" MODIFIED_BY="[Empty name]" NAME="Lawton 1969" TYPE="JOURNAL_ARTICLE">
<AU>Lawton M P &amp; Brody E M</AU>
<TI>Assessment of older people: self-maintaining and instrumental activities of daily living,</TI>
<SO>Gerontologist</SO>
<YR>1969</YR>
<VL>9</VL>
<PG>179-86</PG>
<IDENTIFIERS/>
</REFERENCE>
<REFERENCE ID="REF-Lawton-1982" MODIFIED="2011-07-10 12:45:45 +0100" MODIFIED_BY="[Empty name]" NAME="Lawton 1982" TYPE="JOURNAL_ARTICLE">
<AU>Lawton M P Moss M Fulcomer M et al</AU>
<TI>A research and service oriented multilevel assessment instrument</TI>
<SO>Journal of Gerontology</SO>
<YR>1982</YR>
<VL>37</VL>
<PG>91-9</PG>
<IDENTIFIERS/>
</REFERENCE>
<REFERENCE ID="REF-Lehman-1988" MODIFIED="2011-07-10 12:46:00 +0100" MODIFIED_BY="[Empty name]" NAME="Lehman 1988" TYPE="JOURNAL_ARTICLE">
<AU>Lehman AF</AU>
<TI>A quality of life interview for the chronically mentally ill</TI>
<SO>Evaluation and Program Planning</SO>
<YR>1988</YR>
<VL>11</VL>
<PG>51-62</PG>
<IDENTIFIERS/>
</REFERENCE>
<REFERENCE ID="REF-Liao-1995" MODIFIED="2011-07-10 12:46:13 +0100" MODIFIED_BY="[Empty name]" NAME="Liao 1995" TYPE="JOURNAL_ARTICLE">
<AU>Liao Y C Yeh T L &amp; Ko H C</AU>
<TI>Geriatric Depression Scale. Validity and reliability of the Chinese-translated version: A Preliminary study</TI>
<SO>Medical Journal of Changhua Christian Hospital (ROC)</SO>
<YR>1995</YR>
<VL>1</VL>
<PG>11-7</PG>
<IDENTIFIERS/>
</REFERENCE>
<REFERENCE ID="REF-Lorig-1996" MODIFIED="2011-03-23 11:24:43 +0000" MODIFIED_BY="[Empty name]" NAME="Lorig 1996" TYPE="BOOK">
<AU>Lorig K Stewart A Ritter P Gonzalez V Laurent D &amp; Lynch J</AU>
<SO>Outcome Measures for Health Education and Other Healthcare Interventions</SO>
<YR>1996</YR>
<PB>Sage Publicatons</PB>
<CY>Thousand Oaks, California</CY>
<IDENTIFIERS/>
</REFERENCE>
<REFERENCE ID="REF-Luker-1982" MODIFIED="2011-03-23 11:24:43 +0000" MODIFIED_BY="[Empty name]" NAME="Luker 1982" TYPE="BOOK">
<AU>Luker K</AU>
<SO>Evaluating health visiting practice: an experimental study to evaluate the effects of focused health visitor intervention on elderly women living alone at home</SO>
<YR>1982</YR>
<PB>Royal College of Nursing</PB>
<CY>London</CY>
<IDENTIFIERS/>
</REFERENCE>
<REFERENCE ID="REF-MacMillan-1957" MODIFIED="2011-07-10 12:46:42 +0100" MODIFIED_BY="[Empty name]" NAME="MacMillan 1957" TYPE="JOURNAL_ARTICLE">
<AU>MacMillan A M</AU>
<TI>The Health Opinion Survey: Technique for estimating prevalence of psychoneurotic and related types of disorders in communities</TI>
<SO>Psychological Reports</SO>
<YR>1957</YR>
<VL>3</VL>
<PG>325-39</PG>
<IDENTIFIERS/>
</REFERENCE>
<REFERENCE ID="REF-Mahoney-1965" MODIFIED="2011-07-10 12:46:55 +0100" MODIFIED_BY="[Empty name]" NAME="Mahoney 1965" TYPE="JOURNAL_ARTICLE">
<AU>Mahoney F I &amp; Barthel D S</AU>
<TI>Functional evaluation: The Barthel Index</TI>
<SO>Md State Medical Journal</SO>
<YR>1965</YR>
<VL>14</VL>
<PG>61-5</PG>
<IDENTIFIERS/>
</REFERENCE>
<REFERENCE ID="REF-Markle_x002d_Reid-2006" MODIFIED="2011-07-10 12:47:12 +0100" MODIFIED_BY="[Empty name]" NAME="Markle-Reid 2006" NOTES="&lt;p&gt;DB - EMBASE&lt;br&gt;NOT IN FILE&lt;/p&gt;" NOTES_MODIFIED="2011-07-10 12:47:12 +0100" NOTES_MODIFIED_BY="[Empty name]" TYPE="JOURNAL_ARTICLE">
<AU>Markle-Reid M Browne G Weir R Gafni A Roberts J &amp; Henderson S R</AU>
<TI>The effectiveness and efficiency of home-based nursing health promotion for older people: A review of the literature</TI>
<SO>Medical Care Research &amp; Review</SO>
<YR>2006</YR>
<VL>63</VL>
<PG>531-69</PG>
<IDENTIFIERS/>
</REFERENCE>
<REFERENCE ID="REF-McKinlay-1995" MODIFIED="2011-07-10 12:47:25 +0100" MODIFIED_BY="[Empty name]" NAME="McKinlay 1995" TYPE="JOURNAL_ARTICLE">
<AU>McKinlay J B Crawford S L &amp; Tennstedt S L</AU>
<TI>The everyday impacts of providing informal care to dependent elders and their consequences for the care recipients</TI>
<SO>Journal of Aging Health</SO>
<YR>1995</YR>
<VL>7</VL>
<PG>497-528</PG>
<IDENTIFIERS/>
</REFERENCE>
<REFERENCE ID="REF-Medical-1994" MODIFIED="2011-03-23 11:24:43 +0000" MODIFIED_BY="[Empty name]" NAME="Medical 1994" TYPE="BOOK">
<AU>Medical Outcomes Trust</AU>
<SO>SF-36 Health Survey. Scoring manual for English language adaptations: Australia/New Zealand, Canada, United Kingdom.</SO>
<YR>1994</YR>
<PB>Medical Outcomes Trust</PB>
<CY>Boston, MA</CY>
<IDENTIFIERS/>
</REFERENCE>
<REFERENCE ID="REF-Ministry-2000" MODIFIED="2011-07-10 12:47:45 +0100" MODIFIED_BY="[Empty name]" NAME="Ministry 2000" TYPE="OTHER">
<AU>Ministry of Health and Welfare</AU>
<TI>Annual Reports on Health and Welfare 1999-2000ID - 321</TI>
<SO>Japan International Corporation Welfare Services</SO>
<YR>2000</YR>
<PB>Japan International Corporation Welfare Services</PB>
<CY>Tokyo</CY>
<IDENTIFIERS/>
</REFERENCE>
<REFERENCE ID="REF-Moher-1995" MODIFIED="2011-07-10 12:47:58 +0100" MODIFIED_BY="[Empty name]" NAME="Moher 1995" TYPE="JOURNAL_ARTICLE">
<AU>Moher D Jadad A R Nichol G Penman M Tugwell P &amp; Walsh S</AU>
<TI>Assessing the quality of randomized controlled trials: An annotated bibliography of scales and checklists</TI>
<SO>Controlled Clinical Trials</SO>
<YR>1995</YR>
<VL>16</VL>
<PG>62-73</PG>
<IDENTIFIERS/>
</REFERENCE>
<REFERENCE ID="REF-Moher-1999" MODIFIED="2011-07-10 12:48:09 +0100" MODIFIED_BY="[Empty name]" NAME="Moher 1999" TYPE="JOURNAL_ARTICLE">
<AU>Moher D Cook D Eastwood S Olkin I Rennie D &amp; Stroup D</AU>
<TI>Improving the quality of reports of meta-analyses of randomised controlled trials: the QUOROM statement</TI>
<SO>Lancet</SO>
<YR>1999</YR>
<VL>354</VL>
<PG>1896-900</PG>
<IDENTIFIERS/>
</REFERENCE>
<REFERENCE ID="REF-Moher-2001" MODIFIED="2011-07-10 12:48:24 +0100" MODIFIED_BY="[Empty name]" NAME="Moher 2001" TYPE="JOURNAL_ARTICLE">
<AU>Moher D Schulz K F &amp; Altman D</AU>
<TI>The CONSORT statement: revised recommendations for improving the quality of reports of parallel-group randomised trials</TI>
<SO>Lancet</SO>
<YR>2001</YR>
<VL>357</VL>
<PG>1191-1194</PG>
<IDENTIFIERS/>
</REFERENCE>
<REFERENCE ID="REF-MRC-2000" MODIFIED="2011-07-10 12:48:45 +0100" MODIFIED_BY="[Empty name]" NAME="MRC 2000" TYPE="OTHER">
<AU>MRC</AU>
<TI>A framework for development and evaluation of RCTs for complex interventions to improve health</TI>
<SO>Medical Research Council</SO>
<YR>2000</YR>
<PB>Medical Research Council</PB>
<CY>London</CY>
<IDENTIFIERS/>
</REFERENCE>
<REFERENCE ID="REF-Neugarten-1961" MODIFIED="2011-07-10 12:48:58 +0100" MODIFIED_BY="[Empty name]" NAME="Neugarten 1961" TYPE="JOURNAL_ARTICLE">
<AU>Neugarten B L Havighurst R J &amp; Tobin S S</AU>
<TI>The measurement of life satisfaction</TI>
<SO>Journal of Gerontology</SO>
<YR>1961</YR>
<VL>16</VL>
<PG>134-47</PG>
<IDENTIFIERS/>
</REFERENCE>
<REFERENCE ID="REF-Oxman-1992" MODIFIED="2011-07-10 12:50:20 +0100" MODIFIED_BY="[Empty name]" NAME="Oxman 1992" TYPE="JOURNAL_ARTICLE">
<AU>Oxman A &amp; Guyatt G</AU>
<TI>A consumer's guide to sub-group analyses</TI>
<SO>Annals of Internal Medicine</SO>
<YR>1992</YR>
<VL>116</VL>
<PG>78-84</PG>
<IDENTIFIERS/>
</REFERENCE>
<REFERENCE ID="REF-Pahor-1997" MODIFIED="2011-07-10 12:50:34 +0100" MODIFIED_BY="[Empty name]" NAME="Pahor 1997" TYPE="JOURNAL_ARTICLE">
<AU>Pahor M &amp; Applegate W</AU>
<TI>Recent Advances: Geriatric Medicine</TI>
<SO>BMJ</SO>
<YR>1997</YR>
<VL>315</VL>
<PG>1071-4</PG>
<IDENTIFIERS/>
</REFERENCE>
<REFERENCE ID="REF-Pfeiffer-1975" MODIFIED="2011-07-10 12:50:48 +0100" MODIFIED_BY="[Empty name]" NAME="Pfeiffer 1975" TYPE="JOURNAL_ARTICLE">
<AU>Pfeiffer E</AU>
<TI>A short portable mental status questionnaire for the assessment of organic brain deficit in elderly patients</TI>
<SO>Journal of American Geriatric Society</SO>
<YR>1975</YR>
<VL>3</VL>
<PG>433-41</PG>
<IDENTIFIERS/>
</REFERENCE>
<REFERENCE ID="REF-Ploeg-2005" MODIFIED="2011-07-10 12:51:01 +0100" MODIFIED_BY="[Empty name]" NAME="Ploeg 2005" NOTES="&lt;p&gt;DB - Ovid MEDLINE(R)&lt;br&gt;NOT IN FILE&lt;/p&gt;" NOTES_MODIFIED="2011-07-10 12:51:01 +0100" NOTES_MODIFIED_BY="[Empty name]" TYPE="JOURNAL_ARTICLE">
<AU>Ploeg J Feightner J Hutchison B Patterson C Sigouin C &amp; Gauld M</AU>
<TI>Effectiveness of preventive primary care outreach interventions aimed at older people: meta-analysis of randomized controlled trials</TI>
<SO>Canadian Family Physician</SO>
<YR>2005</YR>
<IDENTIFIERS/>
</REFERENCE>
<REFERENCE ID="REF-Powell-1995" MODIFIED="2011-07-10 12:51:14 +0100" MODIFIED_BY="[Empty name]" NAME="Powell 1995" TYPE="JOURNAL_ARTICLE">
<AU>Powell L &amp; Myers A M</AU>
<TI>The Activities-specific Balance Confidence (ABC) Scale</TI>
<SO>Journal of Gerontology A Biological Science and Medical Science</SO>
<YR>1995</YR>
<VL>50A</VL>
<PG>M28-34</PG>
<IDENTIFIERS/>
</REFERENCE>
<REFERENCE ID="REF-Radloff-1977" MODIFIED="2011-07-10 12:51:30 +0100" MODIFIED_BY="[Empty name]" NAME="Radloff 1977" TYPE="JOURNAL_ARTICLE">
<AU>Radloff L S</AU>
<TI>The CED-D scale: a self-report depression scale for research in the general population</TI>
<SO>Applied Psychological Measurement</SO>
<YR>1977</YR>
<VL>1</VL>
<PG>385-401</PG>
<IDENTIFIERS/>
</REFERENCE>
<REFERENCE ID="REF-Radosevich-1994" MODIFIED="2011-03-23 11:24:43 +0000" MODIFIED_BY="[Empty name]" NAME="Radosevich 1994" TYPE="BOOK">
<AU>Radosevich D M Wetzler H &amp; Wilson S M</AU>
<SO>Health Status Questionnaire (HSQ) 2.0: Scoring Comparisons and Reference Data</SO>
<YR>1994</YR>
<PB>Health Outcomes Institute</PB>
<CY>Bloomington, MN.</CY>
<IDENTIFIERS/>
</REFERENCE>
<REFERENCE ID="REF-Rand-1992" MODIFIED="2011-03-23 11:24:43 +0000" MODIFIED_BY="[Empty name]" NAME="Rand 1992" TYPE="BOOK_SECTION">
<AU>Rand Corporation</AU>
<TI>Rand 36-item health survey</TI>
<SO>Rand health science program</SO>
<YR>1992</YR>
<PB>Rand</PB>
<CY>Santa Monica, CA</CY>
<IDENTIFIERS/>
</REFERENCE>
<REFERENCE ID="REF-Reuben-1990" MODIFIED="2011-07-10 12:52:01 +0100" MODIFIED_BY="[Empty name]" NAME="Reuben 1990" TYPE="JOURNAL_ARTICLE">
<AU>Reuben D B &amp; Siu A</AU>
<TI>An objective measure of physical function of elderly outpatients: The physical performance test</TI>
<SO>Journal of American Geriatric Society</SO>
<YR>1990</YR>
<VL>38</VL>
<PG>1105-12</PG>
<IDENTIFIERS/>
</REFERENCE>
<REFERENCE ID="REF-Rostgaard-1998" MODIFIED="2011-07-10 12:52:16 +0100" MODIFIED_BY="[Empty name]" NAME="Rostgaard 1998" TYPE="JOURNAL_ARTICLE">
<AU>Rostgaard R &amp; Friedberg T</AU>
<TI>Caring for Children and Older People - A comparison of European Policies and Practices. Social Security in Europe 6</TI>
<SO>The Danish National Institute of Social Research</SO>
<YR>1998</YR>
<VL>98</VL>
<IDENTIFIERS/>
</REFERENCE>
<REFERENCE ID="REF-Rovner-1991" MODIFIED="2011-07-10 12:52:27 +0100" MODIFIED_BY="[Empty name]" NAME="Rovner 1991" TYPE="JOURNAL_ARTICLE">
<AU>Rovner B W German P S Brant L J Clark R Burton L &amp; Folstein M</AU>
<TI>Depression and mortality in nursing homes</TI>
<SO>JAMA</SO>
<YR>1991</YR>
<VL>265</VL>
<PG>993-6</PG>
<IDENTIFIERS/>
</REFERENCE>
<REFERENCE ID="REF-Ryff-1989" MODIFIED="2011-07-10 12:52:57 +0100" MODIFIED_BY="[Empty name]" NAME="Ryff 1989" TYPE="JOURNAL_ARTICLE">
<AU>Ryff C D</AU>
<TI>Happiness is everything, or is it? Expectations on the meaning of psychological well-being</TI>
<SO>Journal of Personality and Social Psychology</SO>
<YR>1989</YR>
<VL>57</VL>
<PG>1069-81</PG>
<IDENTIFIERS/>
</REFERENCE>
<REFERENCE ID="REF-Sheikh-1986" MODIFIED="2011-07-10 12:53:11 +0100" MODIFIED_BY="[Empty name]" NAME="Sheikh 1986" TYPE="JOURNAL_ARTICLE">
<AU>Sheikh J A &amp; Yesavage J A</AU>
<TI>Geriatric Depression Scale (GDS) recent evidence and development: a shorter version</TI>
<SO>Clinical Gerontologist</SO>
<YR>1986</YR>
<VL>5</VL>
<PG>165-73</PG>
<IDENTIFIERS/>
</REFERENCE>
<REFERENCE ID="REF-Sorensen-1988a" MODIFIED="2011-07-10 12:53:58 +0100" MODIFIED_BY="[Empty name]" NAME="Sorensen 1988a" TYPE="JOURNAL_ARTICLE">
<AU>Sorensen K H &amp; Pedersen H D</AU>
<TI>Qualify of life among old people in Copenhagen</TI>
<SO>Comprehensive Gerontology B</SO>
<YR>1988</YR>
<VL>2</VL>
<PG>29-33</PG>
<IDENTIFIERS/>
</REFERENCE>
<REFERENCE ID="REF-Sorensen-1988b" MODIFIED="2011-07-10 12:53:53 +0100" MODIFIED_BY="[Empty name]" NAME="Sorensen 1988b" TYPE="JOURNAL_ARTICLE">
<AU>Sorensen K H &amp; Pederson H D</AU>
<TI>Quality of life in old age. A population study of elderly in Copenhagen</TI>
<SO>Comprehensive Gerontology [B]</SO>
<YR>1988</YR>
<VL>2</VL>
<PG>31-5</PG>
<IDENTIFIERS/>
</REFERENCE>
<REFERENCE ID="REF-Sterne-2001" MODIFIED="2011-07-10 12:54:19 +0100" MODIFIED_BY="[Empty name]" NAME="Sterne 2001" TYPE="JOURNAL_ARTICLE">
<AU>Sterne J A &amp; Egger M</AU>
<TI>Funnel plots for detecting bias in meta-analysis: guidelines on choice of axis</TI>
<SO>Journal of Clinical Epidemiology</SO>
<YR>2001</YR>
<VL>54</VL>
<PG>1046-55</PG>
<IDENTIFIERS/>
</REFERENCE>
<REFERENCE ID="REF-Sterne-2005" MODIFIED="2011-03-23 11:24:43 +0000" MODIFIED_BY="[Empty name]" NAME="Sterne 2005" TYPE="BOOK_SECTION">
<AU>Sterne J A Becker B J &amp; Egger M</AU>
<TI>The Funnel Plot</TI>
<SO>Publication Bias in Meta-Analysis: Prevention, Assessment and Adjustments</SO>
<YR>2005</YR>
<PG>75-98</PG>
<ED>Rothstein HR, Sutton AJ, Borenstein M</ED>
<PB>Wiley</PB>
<CY>Chichester, UK</CY>
<IDENTIFIERS/>
</REFERENCE>
<REFERENCE ID="REF-Stewart-1988" MODIFIED="2011-07-10 12:54:38 +0100" MODIFIED_BY="[Empty name]" NAME="Stewart 1988" TYPE="JOURNAL_ARTICLE">
<AU>Stewart A Hays R &amp; Ware J E</AU>
<TI>The MOS short-form general health survey: reliability and validity in a patient population</TI>
<SO>Medical Care</SO>
<YR>1988</YR>
<VL>26</VL>
<IDENTIFIERS/>
</REFERENCE>
<REFERENCE ID="REF-Stewart-1992" MODIFIED="2011-03-23 11:24:43 +0000" MODIFIED_BY="[Empty name]" NAME="Stewart 1992" TYPE="BOOK">
<AU>Stewart A L &amp; Ware J E</AU>
<SO>Measuring Functioning and Well Being</SO>
<YR>1992</YR>
<PB>Duke University Press</PB>
<CY>Durham, NC</CY>
<IDENTIFIERS/>
</REFERENCE>
<REFERENCE ID="REF-Stuck-2002" MODIFIED="2011-07-10 12:54:54 +0100" MODIFIED_BY="[Empty name]" NAME="Stuck 2002" TYPE="JOURNAL_ARTICLE">
<AU>Stuck A E Egger M Hammer A Minder C E &amp; Beck J C</AU>
<TI>Home visits to Prevent Nursing Home Admission and Functional Decline in Elderly People: Systematic Review and Meta-Analysis</TI>
<SO>JAMA</SO>
<YR>2002</YR>
<VL>287</VL>
<PG>1022-8</PG>
<IDENTIFIERS/>
</REFERENCE>
<REFERENCE ID="REF-Templeman-1987" MODIFIED="2011-07-10 12:55:14 +0100" MODIFIED_BY="[Empty name]" NAME="Templeman 1987" TYPE="OTHER">
<AU>Templeman C J J</AU>
<TI>Welbevinden bij ouderen. Konstruktie van een meet-instrument</TI>
<SO>University of Goningen</SO>
<YR>1987</YR>
<VL>PhD thesis</VL>
<PB>University of Goningen</PB>
<CY>Groningen</CY>
<IDENTIFIERS/>
</REFERENCE>
<REFERENCE ID="REF-The-WHOQOL-Group-1998" MODIFIED="2011-07-10 12:56:22 +0100" MODIFIED_BY="[Empty name]" NAME="The WHOQOL Group 1998" TYPE="JOURNAL_ARTICLE">
<AU>The WHOQOL Group</AU>
<TI>Development of the World Health Organization WHOQOL-BREF quality of life assessment</TI>
<SO>Psychological Medicine</SO>
<YR>1998</YR>
<VL>28</VL>
<NO>3</NO>
<PG>551-8</PG>
<IDENTIFIERS/>
</REFERENCE>
<REFERENCE ID="REF-Tinetti-1986" MODIFIED="2011-07-10 12:57:12 +0100" MODIFIED_BY="[Empty name]" NAME="Tinetti 1986" TYPE="JOURNAL_ARTICLE">
<AU>Tinetti M E</AU>
<TI>Performance-oriented assessment of mobility problems in elderly patients</TI>
<SO>Journal of American Geriatric Society</SO>
<YR>1986</YR>
<VL>34</VL>
<PG>119-26</PG>
<IDENTIFIERS/>
</REFERENCE>
<REFERENCE ID="REF-Tinetti-1990" MODIFIED="2011-07-10 12:57:23 +0100" MODIFIED_BY="[Empty name]" NAME="Tinetti 1990" TYPE="JOURNAL_ARTICLE">
<AU>Tinetti M E Richman D &amp; Powell L</AU>
<TI>Falls efficacy as a measure of fear of falling</TI>
<SO>Journal of Gerontology</SO>
<YR>1990</YR>
<VL>45</VL>
<PG>P239-43</PG>
<IDENTIFIERS/>
</REFERENCE>
<REFERENCE ID="REF-Townsend-1979" MODIFIED="2011-03-23 11:24:43 +0000" MODIFIED_BY="[Empty name]" NAME="Townsend 1979" TYPE="BOOK">
<AU>Townsend P</AU>
<SO>Poverty in the United Kingdom</SO>
<YR>1979</YR>
<PB>Penguin</PB>
<CY>Harmondsworth</CY>
<IDENTIFIERS/>
</REFERENCE>
<REFERENCE ID="REF-Ukoumunne-1999" MODIFIED="2011-07-10 12:57:44 +0100" MODIFIED_BY="[Empty name]" NAME="Ukoumunne 1999" TYPE="JOURNAL_ARTICLE">
<AU>Ukoumunne O C Gulliford M C Chinn S Sterne J A &amp; Burney P G</AU>
<TI>Methods for evaluating area-wide and organisation-based interventions in health and health care: a systematic review</TI>
<SO>Health Technology Assessment</SO>
<YR>1999</YR>
<VL>3</VL>
<PG>iii-92</PG>
<IDENTIFIERS/>
</REFERENCE>
<REFERENCE ID="REF-van-Broese-1996" MODIFIED="2011-07-10 12:57:58 +0100" MODIFIED_BY="[Empty name]" NAME="van Broese 1996" TYPE="JOURNAL_ARTICLE">
<AU>van Broese G M &amp; Thomese F</AU>
<TI>The relative importance of independent living for the social functioning of the elderly</TI>
<SO>Tijdschr Gerontol Geriatr</SO>
<YR>1996</YR>
<VL>27</VL>
<PG>150</PG>
<IDENTIFIERS/>
</REFERENCE>
<REFERENCE ID="REF-van-Haastregt-2000" MODIFIED="2011-07-10 12:58:26 +0100" MODIFIED_BY="[Empty name]" NAME="van Haastregt 2000" TYPE="JOURNAL_ARTICLE">
<AU>van Haastregt J C Diederiks J P M Van Rossum E de Witte L P &amp; Crebolder H F J M</AU>
<TI>Effects of preventive home visits to elderly people living in the community: systematic review</TI>
<SO>BMJ</SO>
<YR>2000</YR>
<VL>320</VL>
<PG>754-8</PG>
<IDENTIFIERS/>
</REFERENCE>
<REFERENCE ID="REF-Vass-2006" MODIFIED="2011-07-10 12:58:52 +0100" MODIFIED_BY="[Empty name]" NAME="Vass 2006" TYPE="OTHER">
<AU>Vass M Avlund K Hendriksen C Holmberg R &amp; Nielsen F</AU>
<TI>Older People and Preventive Home Visits</TI>
<SO>Age Forum</SO>
<YR>2006</YR>
<PB>Age Forum</PB>
<IDENTIFIERS/>
</REFERENCE>
<REFERENCE ID="REF-Veerbrugge-1994" MODIFIED="2011-07-10 12:59:08 +0100" MODIFIED_BY="[Empty name]" NAME="Veerbrugge 1994" TYPE="JOURNAL_ARTICLE">
<AU>Veerbrugge L M &amp; Jette A M</AU>
<TI>The disablement process</TI>
<SO>Social Science and Medicine</SO>
<YR>1994</YR>
<VL>38</VL>
<PG>1-14</PG>
<IDENTIFIERS/>
</REFERENCE>
<REFERENCE ID="REF-Vetter-1986" MODIFIED="2011-07-10 12:59:47 +0100" MODIFIED_BY="[Empty name]" NAME="Vetter 1986" TYPE="JOURNAL_ARTICLE">
<AU>Vetter N J Jones DA &amp; Victor C R</AU>
<TI>A health visitor affects the problems others do not reach</TI>
<SO>Lancet</SO>
<YR>1986</YR>
<VL>ii</VL>
<PG>30-3</PG>
<IDENTIFIERS/>
</REFERENCE>
<REFERENCE ID="REF-Ware-1992" MODIFIED="2011-07-10 12:59:59 +0100" MODIFIED_BY="[Empty name]" NAME="Ware 1992" TYPE="JOURNAL_ARTICLE">
<AU>Ware J E &amp; Sherbourne C D</AU>
<TI>The MOS 36-item Short Form Health Survey (SF-36) 1. Conceptural framework and item selection</TI>
<SO>Medical Care</SO>
<YR>1992</YR>
<VL>30</VL>
<PG>473-83</PG>
<IDENTIFIERS/>
</REFERENCE>
<REFERENCE ID="REF-Ware-1993" MODIFIED="2011-07-10 13:00:37 +0100" MODIFIED_BY="[Empty name]" NAME="Ware 1993" TYPE="BOOK">
<AU>Ware J E Snow K K Koskinski M &amp; Gandek B</AU>
<SO>SF-36. Health Survey Manual and Interpretation Guide</SO>
<YR>1993</YR>
<PB>New England Medical Center. Health Institute</PB>
<CY>Boston</CY>
<IDENTIFIERS/>
</REFERENCE>
<REFERENCE ID="REF-Washburn-1993" MODIFIED="2011-07-10 13:00:49 +0100" MODIFIED_BY="[Empty name]" NAME="Washburn 1993" TYPE="JOURNAL_ARTICLE">
<AU>Washburn R A Smith K W Jette A M &amp; Janney C A</AU>
<TI>The physical activity scale for the elderly (PASE): development and evaluation</TI>
<SO>Journal of Clinical Epidemiology</SO>
<YR>1993</YR>
<VL>46</VL>
<PG>153-62</PG>
<IDENTIFIERS/>
</REFERENCE>
<REFERENCE ID="REF-Washington-1991" MODIFIED="2011-07-10 13:01:00 +0100" MODIFIED_BY="[Empty name]" NAME="Washington 1991" TYPE="OTHER">
<AU>Washington University Divison of Biostatistics</AU>
<TI>FICIT Frailty and Injuries: Cooperative Studies of Intervention Techniques. Procedure ManualID - 263</TI>
<SO>Washington University</SO>
<YR>1991</YR>
<PB>Washington University</PB>
<CY>St Louis MI</CY>
<IDENTIFIERS/>
</REFERENCE>
<REFERENCE ID="REF-World-2004" MODIFIED="2011-07-10 13:02:13 +0100" MODIFIED_BY="[Empty name]" NAME="World 2004" TYPE="OTHER">
<AU>World Population Prospects</AU>
<TI>The 2002 Revision Population DatabaseID - 259</TI>
<SO>United Nations</SO>
<YR>2004</YR>
<IDENTIFIERS/>
</REFERENCE>
<REFERENCE ID="REF-Yao-2002" MODIFIED="2011-07-10 13:02:33 +0100" MODIFIED_BY="[Empty name]" NAME="Yao 2002" TYPE="JOURNAL_ARTICLE">
<AU>Yao G Chung C W &amp; Yu C F</AU>
<TI>Development and verification of validity and reliability of the WHOQOL-BREF Taiwan version</TI>
<SO>Journal of Formosa Medical Association</SO>
<YR>2002</YR>
<VL>101</VL>
<PG>342-51</PG>
<IDENTIFIERS/>
</REFERENCE>
<REFERENCE ID="REF-Yesavage-1983" MODIFIED="2011-07-10 13:02:49 +0100" MODIFIED_BY="[Empty name]" NAME="Yesavage 1983" TYPE="JOURNAL_ARTICLE">
<AU>Yesavage J A Brink T L &amp; Rose T L</AU>
<TI>Development and validation of geriatric depression scale</TI>
<SO>Journal of Psychiatric Research</SO>
<YR>1983</YR>
<VL>17</VL>
<PG>37-49</PG>
<IDENTIFIERS/>
</REFERENCE>
<REFERENCE ID="REF-Yusuf-1991" MODIFIED="2011-07-10 13:03:02 +0100" MODIFIED_BY="[Empty name]" NAME="Yusuf 1991" TYPE="JOURNAL_ARTICLE">
<AU>Yusuf S Wittes J Probstfield J &amp; Tyroler H A</AU>
<TI>Analysis and interpretation of treatment effects in subgroups of patients in randomised clinical trials</TI>
<SO>JAMA</SO>
<YR>1991</YR>
<VL>266</VL>
<PG>93-8</PG>
<IDENTIFIERS/>
</REFERENCE>
<REFERENCE ID="REF-Zung-1965" MODIFIED="2011-07-10 13:03:15 +0100" MODIFIED_BY="[Empty name]" NAME="Zung 1965" TYPE="JOURNAL_ARTICLE">
<AU>Zung W W K</AU>
<TI>A self rating depression scale</TI>
<SO>Archives of General Psychiatry</SO>
<YR>1965</YR>
<VL>12</VL>
<PG>63-70</PG>
<IDENTIFIERS/>
</REFERENCE>
</ADDITIONAL_REFERENCES>
<OTHER_VERSIONS_REFERENCES/>
<PENDING_REFERENCES MODIFIED="2011-03-24 22:05:32 +0000" MODIFIED_BY="[Empty name]"/>
</OTHER_REFERENCES>
</STUDIES_AND_REFERENCES>
<CHARACTERISTICS_OF_STUDIES MODIFIED="2013-02-27 00:51:54 +0000" MODIFIED_BY="[Empty name]">
<CHARACTERISTICS_OF_INCLUDED_STUDIES MODIFIED="2013-02-05 22:48:54 +0000" MODIFIED_BY="[Empty name]" SORT_BY="STUDY" USER_DEF_1_ENABLED="NO" USER_DEF_2_ENABLED="NO" USER_DEF_3_ENABLED="NO">
<INCLUDED_CHAR MODIFIED="2012-12-27 15:21:00 +0000" MODIFIED_BY="[Empty name]" STUDY_ID="STD-Balaban-1988">
<CHAR_METHODS MODIFIED="2011-09-12 21:12:58 +0100" MODIFIED_BY="[Empty name]">
<P>
<B>Place of recruitment</B>: Family practice; method of solicitation not reported.</P>
<P>
<B>Inclusion criteria</B>: aged 65+, partial or total disability, living alone, unlikely to make contact with a physician.</P>
</CHAR_METHODS>
<CHAR_PARTICIPANTS MODIFIED="2012-03-07 18:39:58 +0000" MODIFIED_BY="[Empty name]">
<P>
<B>Number randomised</B>: 103 (Intervention) / 95 (Comparison)</P>
<P>
<B>Mean age</B>: 68.5</P>
<P>
<B>Sex (% female)</B>: 76.0%</P>
<P>
<B>Mortality per year in the comparison group</B>: 12.6%</P>
<P>
<B>Living alone (%): </B>Not reported</P>
</CHAR_PARTICIPANTS>
<CHAR_INTERVENTIONS MODIFIED="2012-12-27 15:21:00 +0000" MODIFIED_BY="[Empty name]">
<P>
<B>Visitors' professional group</B>: Physician, nurse, other health professionals</P>
<P>
<B>Frequency and duration of visits</B>: Not reported</P>
<P>
<B>Fall prevention:</B> No</P>
<P>
<B>Included exercise</B>: No</P>
<P>
<B>Included multidimensional geriatric assessment:</B> Yes</P>
<P>
<B>Description of intervention: </B>Visitors assessed medical and social needs (including diagnostic and therapeutic medical care), post-hospital follow up, education, counselling, and social service referrals.</P>
<P>
<B>Description of comparison</B>: Usual care</P>
<P>
<B>Implementation (fidelity and participant compliance)</B>: 92.2% of intervention participants received one or more home visits over the study period. 30.0% of comparison participants received one or more visits; however, the majority of these visits occurred shortly before the follow-up study was conducted.</P>
</CHAR_INTERVENTIONS>
<CHAR_OUTCOMES MODIFIED="2012-02-12 14:11:40 +0000" MODIFIED_BY="[Empty name]">
<P>
<B>Functioning ADL/IADL: </B>Barthal Activities of Daily Living Index (19.5 months)</P>
<P>
<B>Health Related QoL: </B>Global Health Status Visual Analog (19.5 months); Quality of Well-Being (19.5 months)</P>
<P>
<B>Hospitalisation Admissions: </B>Total number of hospital admissions (19.5 months)</P>
<P>
<B>Hospitalisation Days: </B>Total number of days in hospital (19.5 months)</P>
<P>
<B>Mortality: </B>Total number of deaths (19.5 months)</P>
<P>
<B>Psychiatric Anxiety and Depression: </B>Beck Depression Inventory (19.5 months); Philadelphia Geriatrics Center Morale Scale (20 months)</P>
</CHAR_OUTCOMES>
<CHAR_NOTES MODIFIED="2011-04-27 06:55:18 +0100" MODIFIED_BY="[Empty name]">
<P>
<B>Location</B>: Northeast, United States</P>
<P>
<B>Funding Source</B>: Robert Wood Johnson Foundation</P>
<P>
<B>Other notes</B>:</P>
</CHAR_NOTES>
</INCLUDED_CHAR>
<INCLUDED_CHAR MODIFIED="2012-05-29 11:54:21 +0100" MODIFIED_BY="[Empty name]" STUDY_ID="STD-Bernabei-1998">
<CHAR_METHODS MODIFIED="2011-09-12 21:13:24 +0100" MODIFIED_BY="[Empty name]">
<P>
<B>Place of recruitment</B>: Local town practice; method of solicitation not reported.</P>
<P>
<B>Inclusion criteria</B>: aged 65+, received home health services or home assistance programmes.</P>
</CHAR_METHODS>
<CHAR_PARTICIPANTS MODIFIED="2012-01-26 10:38:36 +0000" MODIFIED_BY="[Empty name]">
<P>
<B>Number randomised</B>: 100 (Intervention) / 100 (Comparison)</P>
<P>
<B>Mean age</B>: 81.0</P>
<P>
<B>Sex (% female)</B>: 70.5%</P>
<P>
<B>Mortality per year in the comparison group</B>: 13.0%</P>
<P>
<B>Living alone (%): </B>50.0%</P>
</CHAR_PARTICIPANTS>
<CHAR_INTERVENTIONS MODIFIED="2012-01-26 09:45:40 +0000" MODIFIED_BY="[Empty name]">
<P>
<B>Visitors' professional group</B>: Case managers</P>
<P>
<B>Frequency and duration of visits</B>: 6 visits over 12 months</P>
<P>
<B>Fall prevention: </B>No</P>
<P>
<B>Included exercise</B>: No</P>
<P>
<B>Included multidimensional geriatric assessment:</B> Yes</P>
<P>
<B>Description of intervention: </B>Visits involved case management and care planning. Visitors assessed physical and cognitive functioning, mood, drug treatments, and the number of home visits by a general practitioner.</P>
<P>
<B>Description of comparison</B>: Usual care.</P>
<P>
<B>Implementation (fidelity and participant compliance)</B>: All participants were already receiving home health services or home assistance programmes at baseline. Comparison participants may also have received some home visits.</P>
</CHAR_INTERVENTIONS>
<CHAR_OUTCOMES MODIFIED="2012-02-12 16:59:23 +0000" MODIFIED_BY="[Empty name]">
<P>
<B>A&amp;E People</B>: Total number of people admitted to A&amp;E (12 months)</P>
<P>
<B>Functioning ADL/IADL: </B>Activities of Daily Living (12 months); Instrumental Activities of Daily Living Items (12 months)</P>
<P>
<B>Functioning Cognitive: </B>Short portable mental status questionnaire (12 months)</P>
<P>
<B>Hospitalisation Days: </B>Total number of days in hospital (12 months)</P>
<P>
<B>Hospitalisation People: </B>Total number of people hospitalised (12 months)</P>
<P>
<B>Institutionalisation Days: </B>Total number of days in a nursing home (12 months)</P>
<P>
<B>Institutionalisation People: </B>Total number of people admitted to nursing home (12 months)</P>
<P>
<B>Mortality: </B>Total number of deaths (12 months)</P>
<P>
<B>Psychiatric Anxiety and Depression: </B>Geriatric Depression Scale (12 months)</P>
</CHAR_OUTCOMES>
<CHAR_NOTES MODIFIED="2012-05-29 11:54:21 +0100" MODIFIED_BY="[Empty name]">
<P>
<B>Location</B>: Rovereto, Italy</P>
<P>
<B>Funding Source</B>: Progetto Finalizzato Invecchiamento, National Research Council</P>
<P>
<B>Other notes</B>: Estimated cost of intervention was �744 per participant</P>
</CHAR_NOTES>
</INCLUDED_CHAR>
<INCLUDED_CHAR MODIFIED="2012-05-29 11:53:52 +0100" MODIFIED_BY="[Empty name]" STUDY_ID="STD-Bouman-2008">
<CHAR_METHODS MODIFIED="2011-09-12 21:13:18 +0100" MODIFIED_BY="[Empty name]">
<P>
<B>Place of recruitment</B>: Population registry of municipality; solicited by mail.</P>
<P>
<B>Inclusion criteria</B>: aged 70-84, self-reported poor health.</P>
<P>Excluded if: moderate to good health status, received regular home nursing care, or were on waiting list for admission to nursing homes.</P>
</CHAR_METHODS>
<CHAR_PARTICIPANTS MODIFIED="2012-02-21 16:19:19 +0000" MODIFIED_BY="[Empty name]">
<P>
<B>Number randomised</B>: 160 (Intervention) / 170 (Comparison)</P>
<P>
<B>Mean age</B>: 75.7</P>
<P>
<B>Sex (% female)</B>: 60.0%</P>
<P>
<B>Mortality per year in the comparison group</B>: 6.8%</P>
<P>
<B>Living alone (%): </B>35.0%</P>
</CHAR_PARTICIPANTS>
<CHAR_INTERVENTIONS MODIFIED="2012-03-08 14:26:09 +0000" MODIFIED_BY="[Empty name]">
<P>
<B>Visitors' professional group</B>: Nurses</P>
<P>
<B>Frequency and duration of visits</B>: 6.9 visits over 18 months</P>
<P>
<B>Fall prevention: </B>No</P>
<P>
<B>Included exercise</B>: No</P>
<P>
<B>Included multidimensional geriatric assessment:</B> Yes</P>
<P>
<B>Description of intervention: </B>Visits involved health assessment and diagnostics. Nurses recorded health problems and provided advice to address them, and they provided follow-up support by phone.</P>
<P>
<B>Description of comparison</B>: Usual care.</P>
<P>
<B>Implementation (fidelity and participant compliance)</B>: 77.5% of intervention participants completed all 8 visits. Intervention participants complied with 65.0% of referrals and 58.0% of advice; overall compliance was 61.0%.</P>
</CHAR_INTERVENTIONS>
<CHAR_OUTCOMES MODIFIED="2012-02-21 17:01:28 +0000" MODIFIED_BY="[Empty name]">
<P>
<B>A&amp;E Number: </B>Total number of paramedic consultations (18, 24 months)</P>
<P>
<B>A&amp;E People</B>: Total number of people receiving paramedic consultations (18, 24 months)</P>
<P>
<B>Functioning ADL/IADL: </B>Groningen Activity Restriction Scale A (12, 18, 24 months); Groningen Activity Restriction Scale (12, 18, 24 months)</P>
<P>
<B>Functioning Cognitive: </B>Mini Mental State Examination-12 (18 months)</P>
<P>
<B>Health Related QoL: </B>RAND-36 Health Change Survey (12, 18, 24 months); Self-rated health (12, 18, 24 months)</P>
<P>
<B>Hospitalisation Days: </B>Number of days in hospital per person (18, 24 months)</P>
<P>
<B>Hospitalisation People: </B>Total number of people hospitalised (18, 24 months)</P>
<P>
<B>Institutionalisation Days: </B>Total number of days in a nursing home (24 months)</P>
<P>
<B>Institutionalisation People: </B>Total number of people admitted to nursing home (24 months)</P>
<P>
<B>Mortality: </B>Total number of deaths (18, 24 months)</P>
<P>
<B>Psychiatric Anxiety and Depression: </B>Medical Outcomes Study 20-item Short Form Survey mental health score (12, 18, 24 months); Geriatric Depression Scale (18 months)</P>
</CHAR_OUTCOMES>
<CHAR_NOTES MODIFIED="2012-05-29 11:53:52 +0100" MODIFIED_BY="[Empty name]">
<P>
<B>Location</B>: Sittard, Netherlands</P>
<P>
<B>Funding Source</B>: Netherlands Organisation for Health Research and Development (ZonMw), The Hague, Netherlands</P>
<P>
<B>Other notes</B>: Estimated cost of intervention was &#8364;753 per participant</P>
</CHAR_NOTES>
</INCLUDED_CHAR>
<INCLUDED_CHAR MODIFIED="2012-03-08 14:27:25 +0000" MODIFIED_BY="[Empty name]" STUDY_ID="STD-Byles-2004">
<CHAR_METHODS MODIFIED="2011-09-12 21:13:59 +0100" MODIFIED_BY="[Empty name]">
<P>
<B>Place of recruitment</B>: Australian Department of Veterans' Affairs; solicited by letter.</P>
<P>
<B>Inclusion criteria</B>: aged 70+, lived in 1 of 10 eligible geographical areas, received full entitlements from Department of Veterans' Affairs.</P>
</CHAR_METHODS>
<CHAR_PARTICIPANTS MODIFIED="2012-03-08 14:27:17 +0000" MODIFIED_BY="[Empty name]">
<P>
<B>Number randomised</B>: 942 (Intervention) / 627 (Comparison)</P>
<P>
<B>Mean age</B>: 77.3</P>
<P>
<B>Sex (% female)</B>: Not reported</P>
<P>
<B>Mortality per year in the comparison group</B>: 3.2%</P>
<P>
<B>Living alone (%): </B>Not reported</P>
</CHAR_PARTICIPANTS>
<CHAR_INTERVENTIONS MODIFIED="2012-03-08 14:27:25 +0000" MODIFIED_BY="[Empty name]">
<P>
<B>Visitors' professional group</B>: Nurses, social workers, psychologists, physical therapists</P>
<P>
<B>Frequency and duration of visits</B>: 4.5 visits over 36 months</P>
<P>
<B>Fall prevention: </B>No</P>
<P>
<B>Included exercise</B>: No</P>
<P>
<B>Included multidimensional geriatric assessment: </B>Yes</P>
<P>
<B>Description of intervention: </B>Visits involved assessment of various physical and mental health problems, as well as environmental hazards. Visitors provided feedback and health materials. The 3 month follow-up included a report to participant's general practitioner.</P>
<P>
<B>Description of comparison</B>: Usual care.</P>
<P>
<B>Implementation (fidelity and participant compliance)</B>: Although the checklist was standardised for all visits, visits varied in emphasis because health professionals were asked to apply their professional judgment and skills in determining feedback.</P>
</CHAR_INTERVENTIONS>
<CHAR_OUTCOMES MODIFIED="2012-02-21 19:58:35 +0000" MODIFIED_BY="[Empty name]">
<P>
<B>Health Related QoL: </B>Medical Outcomes Study Short Form Health Survey-36 items for Mental Health (24, 36 months) and Physical Health (36 months)</P>
<P>
<B>Hospitalisation People: </B>Total number of people hospitalised (36 months)</P>
<P>
<B>Institutionalisation People: </B>Total number of people in a nursing home at the completion of the study (36 months)</P>
<P>
<B>Mortality: </B>Total number of deaths (36 months)</P>
</CHAR_OUTCOMES>
<CHAR_NOTES MODIFIED="2011-09-16 14:16:43 +0100" MODIFIED_BY="[Empty name]">
<P>
<B>Location</B>: New South Wales and Queensland, Australia</P>
<P>
<B>Funding Source</B>: Australian Dept of Veterans&#8217; Affairs</P>
<P>
<B>Other notes</B>:</P>
</CHAR_NOTES>
</INCLUDED_CHAR>
<INCLUDED_CHAR MODIFIED="2012-03-06 10:47:12 +0000" MODIFIED_BY="[Empty name]" STUDY_ID="STD-Campbell-1999">
<CHAR_METHODS MODIFIED="2012-01-26 11:16:09 +0000" MODIFIED_BY="[Empty name]">
<P>
<B>Place of recruitment</B>: General practices; method of solicitation not reported.</P>
<P>
<B>Inclusion criteria</B>: aged 80+, able to move around home, not receiving physiotherapy.</P>
</CHAR_METHODS>
<CHAR_PARTICIPANTS MODIFIED="2012-03-06 10:47:12 +0000" MODIFIED_BY="[Empty name]">
<P>
<B>Number randomised</B>: 116 (Intervention) / 117 (Comparison)</P>
<P>
<B>Mean age</B>: 83.9</P>
<P>
<B>Sex (% female)</B>: 100%</P>
<P>
<B>Mortality per year in the comparison group</B>: 3.0%</P>
<P>
<B>Living alone (%): </B>77.0%</P>
</CHAR_PARTICIPANTS>
<CHAR_INTERVENTIONS MODIFIED="2012-01-26 11:16:47 +0000" MODIFIED_BY="[Empty name]">
<P>
<B>Visitors' professional group</B>: Physical therapist</P>
<P>
<B>Frequency and duration of visits</B>: 4 visits over 12 months</P>
<P>
<B>Fall prevention: </B>Yes</P>
<P>
<B>Included exercise</B>: Yes</P>
<P>
<B>Included multidimensional geriatric assessment:</B> No</P>
<P>
<B>Description of intervention: </B>Visitors prescribed exercises<B> </B>and walking plan. Conducted regular phone calls to maintain motiviation.</P>
<P>
<B>Description of comparison</B>: Attention-matched control.</P>
<P>
<B>Implementation (fidelity and participant compliance)</B>: At 1 year, 42.1% of intervention participants were still completing the programme 3 or more times a week. After 2 years, 43.6% of the remaining intervention participants were still exercising at least 3 times per week.</P>
</CHAR_INTERVENTIONS>
<CHAR_OUTCOMES MODIFIED="2012-02-22 23:53:08 +0000" MODIFIED_BY="[Empty name]">
<P>
<B>Falls Number: </B>Total number of falls (12, 24 months)</P>
<P>
<B>Falls People: </B>Total number of people who experienced a fall (12 months)</P>
<P>
<B>Falls Subjective: </B>Falls Self-Efficacy scale (12 months)</P>
<P>
<B>Injuries People: </B>Total number of people experiencing injury due to fall (12 months)</P>
<P>
<B>Mortality: </B>Total number of deaths (12, 24 months)</P>
</CHAR_OUTCOMES>
<CHAR_NOTES MODIFIED="2011-04-07 15:15:18 +0100" MODIFIED_BY="[Empty name]">
<P>
<B>Location</B>: Dunedin, New Zealand</P>
<P>
<B>Funding Source</B>: Accident Rehabilitation and Compensation Insurance Corporation of New Zealand and Department of Veterans' Affairs, United States</P>
<P>
<B>Other notes</B>:</P>
</CHAR_NOTES>
</INCLUDED_CHAR>
<INCLUDED_CHAR MODIFIED="2013-02-01 11:14:31 +0000" MODIFIED_BY="[Empty name]" STUDY_ID="STD-Campbell-2005">
<CHAR_METHODS MODIFIED="2011-09-12 21:15:01 +0100" MODIFIED_BY="[Empty name]">
<P>
<B>Place of recruitment</B>: Optometry and opthamology clinics; method of solicitation not reported.</P>
<P>
<B>Inclusion criteria</B>: aged 75+, poor "distance visual acuity" in the better eye.</P>
</CHAR_METHODS>
<CHAR_PARTICIPANTS MODIFIED="2013-02-01 11:14:31 +0000" MODIFIED_BY="[Empty name]">
<P>
<B>Number randomised</B>: 98 (Intervention) / 96 (Comparison)</P>
<P>
<B>Mean age</B>: 83.6</P>
<P>
<B>Sex (% female)</B>: 66.5%</P>
<P>
<B>Mortality per year in the comparison group</B>: 7.3%</P>
<P>
<B>Living alone (%): </B>53.2%</P>
</CHAR_PARTICIPANTS>
<CHAR_INTERVENTIONS MODIFIED="2012-02-23 00:02:46 +0000" MODIFIED_BY="[Empty name]">
<P>
<B>Visitors' professional group</B>: Occupational therapist; physiotherapist</P>
<P>
<B>Frequency and duration of visits</B>: 6 visits over 12 months</P>
<P>
<B>Fall prevention: </B>Yes</P>
<P>
<B>Included exercise</B>: Yes</P>
<P>
<B>Included multidimensional geriatric assessment:</B> No</P>
<P>
<B>Description of intervention: </B>Visitors identified and then recommended removal or modification of hazards, provision of new equipment, or making behavioural changes.</P>
<P>
<B>Description of comparison</B>: Social visit.</P>
<P>
<B>Implementation (fidelity and participant compliance)</B>: 66.7% of intervention participants were prescribed an exercise component to their treatment plan. Of these, 89.9% reported complying partially or completely with one or more of the recommendations made by the occupational therapist.</P>
</CHAR_INTERVENTIONS>
<CHAR_OUTCOMES MODIFIED="2012-02-23 00:00:04 +0000" MODIFIED_BY="[Empty name]">
<P>
<B>A&amp;E Number: </B>Number of fall-related visits to an A&amp;E department per person (12 months)</P>
<P>
<B>Falls Number: </B>Number of falls per person (12 months)</P>
<P>
<B>Falls People: </B>Total number of people who experienced a fall (12 months)</P>
<P>
<B>Injuries Number: </B>Number of injurious falls per person (12 months)</P>
<P>
<B>Mortality: </B>Total number of deaths (12 months)</P>
</CHAR_OUTCOMES>
<CHAR_NOTES MODIFIED="2012-05-29 11:55:32 +0100" MODIFIED_BY="[Empty name]">
<P>
<B>Location</B>: Dunedin and Auckland, New Zealand</P>
<P>
<B>Funding Source</B>: Health Research Council of New Zealand</P>
<P>
<B>Other notes</B>: Only two groups from a four-arm trial were used: exercise and home safety (intervention group) and social visit (control).</P>
<P>Estimated cost of intervention was NZ$325 per participant</P>
</CHAR_NOTES>
</INCLUDED_CHAR>
<INCLUDED_CHAR MODIFIED="2012-02-23 12:41:30 +0000" MODIFIED_BY="[Empty name]" STUDY_ID="STD-Caplan-2004">
<CHAR_METHODS MODIFIED="2012-01-26 11:23:47 +0000" MODIFIED_BY="[Empty name]">
<P>
<B>Place of recruitment</B>: A&amp;E department; solicited by in-person contact at A&amp;E department or telephone the day after discharge.</P>
<P>
<B>Inclusion criteria</B>: aged 75+, discharged from the A&amp;E department.</P>
<P>Excluded if: lived outside the immediate area of a local hospital or in a nursing home.</P>
</CHAR_METHODS>
<CHAR_PARTICIPANTS MODIFIED="2012-01-26 09:48:17 +0000" MODIFIED_BY="[Empty name]">
<P>
<B>Number randomised</B>: 370 (Intervention) / 369 (Comparison)</P>
<P>
<B>Mean age</B>: 82.3</P>
<P>
<B>Sex (% female)</B>: 60.5%</P>
<P>
<B>Mortality per year in the comparison group</B>: 9.6%</P>
<P>
<B>Living alone (%): </B>39.0%</P>
</CHAR_PARTICIPANTS>
<CHAR_INTERVENTIONS MODIFIED="2012-02-23 12:41:30 +0000" MODIFIED_BY="[Empty name]">
<P>
<B>Visitors' professional group</B>: Nurse</P>
<P>
<B>Frequency and duration of visits</B>: 2.29 visits on average over 4 weeks</P>
<P>
<B>Fall prevention: </B>No</P>
<P>
<B>Included exercise</B>: No</P>
<P>
<B>Included multidimensional geriatric assessment: </B>Yes</P>
<P>
<B>Description of intervention: </B>Visits involved health assessment guided by clinical findings, formulation of care plan, urgent medical interventions, and referrals.</P>
<P>
<B>Description of comparison</B>: Usual care</P>
<P>
<B>Implementation (fidelity and participant compliance)</B>: Not reported.</P>
</CHAR_INTERVENTIONS>
<CHAR_OUTCOMES MODIFIED="2012-02-23 00:32:15 +0000" MODIFIED_BY="[Empty name]">
<P>
<B>A&amp;E Number: </B>Total number of visits to an A&amp;E department (18 months)</P>
<P>
<B>A&amp;E People: </B>Total number of people admitted to an A&amp;E department (1, 18 months)</P>
<P>
<B>Hospitalisation Admissions: </B>Total number of hospital admissions (1 month)</P>
<P>
<B>Institutionalisation People: </B>Total number of people admitted to nursing home (18 months)</P>
<P>
<B>Mortality: </B>Total number of deaths (18 months)</P>
</CHAR_OUTCOMES>
<CHAR_NOTES MODIFIED="2011-09-16 14:18:40 +0100" MODIFIED_BY="[Empty name]">
<P>
<B>Location</B>: Sydney, Austrailia</P>
<P>
<B>Funding Source</B>: National Demonstration Hospitals Program of the Commonwealth Department of Health and Aged Care</P>
<P>
<B>Other notes</B>:</P>
</CHAR_NOTES>
</INCLUDED_CHAR>
<INCLUDED_CHAR MODIFIED="2012-01-26 11:31:46 +0000" MODIFIED_BY="[Empty name]" STUDY_ID="STD-Chandler-1998">
<CHAR_METHODS MODIFIED="2012-01-26 11:31:46 +0000" MODIFIED_BY="[Empty name]">
<P>
<B>Place of recruitment</B>: Outpatient medical clinics, aging registry, elderly housing complexes, home health agencies, Meals on Wheels programs, and private clinics; solicited by phone.</P>
<P>
<B>Inclusion criteria</B>: aged 64+, unable to descend stairs without holding the railing.</P>
<P>Excluded if: terminally ill, high level of fitness, severe, unstable cardiac disease, severe neurologic disease, complete blindness, lower extremity amputation,high cognitive impairment or lived in a resting home.</P>
</CHAR_METHODS>
<CHAR_PARTICIPANTS MODIFIED="2011-09-15 00:30:14 +0100" MODIFIED_BY="[Empty name]">
<P>
<B>Number randomised</B>: 50 (Intervention) / 50 (Comparison)</P>
<P>
<B>Mean age</B>: 77.6</P>
<P>
<B>Sex (% female)</B>: 50.0%</P>
<P>
<B>Mortality per year in the comparison group</B>: Not reported</P>
<P>
<B>Living alone (%): </B>Not reported</P>
</CHAR_PARTICIPANTS>
<CHAR_INTERVENTIONS MODIFIED="2012-01-26 09:48:49 +0000" MODIFIED_BY="[Empty name]">
<P>
<B>Visitors' professional group</B>: Physical therapist</P>
<P>
<B>Frequency and duration of visits</B>: 30 visits over 10 weeks</P>
<P>
<B>Fall prevention: </B>Yes</P>
<P>
<B>Included exercise</B>: Yes</P>
<P>
<B>Included multidimensional geriatric assessment: </B>No</P>
<P>
<B>Description of intervention: </B>In-home program consisting of resistive lower extremity exercises. Visitors systematically increased resistance for each participant during the 10-week program.</P>
<P>
<B>Description of comparison</B>: Wait-list control.</P>
<P>
<B>Implementation (fidelity and participant compliance)</B>: 86.0% of intervention participants completed the intervention.</P>
</CHAR_INTERVENTIONS>
<CHAR_OUTCOMES MODIFIED="2011-07-09 21:58:41 +0100" MODIFIED_BY="[Empty name]">
<P>
<B>No relevant outcome data reported</B>
</P>
</CHAR_OUTCOMES>
<CHAR_NOTES MODIFIED="2011-10-02 21:39:25 +0100" MODIFIED_BY="[Empty name]">
<P>
<B>Location</B>: Durham, North Carolina, U.S.A.</P>
<P>
<B>Funding Source</B>: Department of Veterans Affairs, Rehabilitation Research and Development Service, and the Center for the Study of Aging and Human Development, Claude Pepper Center, Duke University</P>
<P>
<B>Other notes</B>: Authors did not report post-intervention data on depression, 6-minute walk distance, falls efficacy scale, level of frailty, and SF36-Physical; no response from authors after attempted contact to provide this data.</P>
</CHAR_NOTES>
</INCLUDED_CHAR>
<INCLUDED_CHAR MODIFIED="2012-03-09 18:57:25 +0000" MODIFIED_BY="[Empty name]" STUDY_ID="STD-Ciaschini-2009">
<CHAR_METHODS MODIFIED="2012-01-26 11:30:53 +0000" MODIFIED_BY="[Empty name]">
<P>
<B>Place of recruitment</B>: A&amp;E registration database, fracture clinic registry, and local health care providers; solicited by clinician referrals and advertisements in hospitals and health centres.</P>
<P>
<B>Inclusion criteria</B>: aged 55+, at risk of falls based on walking speed, previous fracture, or bone strength.</P>
</CHAR_METHODS>
<CHAR_PARTICIPANTS MODIFIED="2012-03-09 18:57:23 +0000" MODIFIED_BY="[Empty name]">
<P>
<B>Number randomised</B>: 101 (Intervention) / 100 (Comparison)</P>
<P>
<B>Mean age</B>: 71.9</P>
<P>
<B>Sex (% female)</B>: 94.0%</P>
<P>
<B>Mortality per year in the comparison group</B>: 8.0%</P>
<P>
<B>Living alone (%): </B>Not reported</P>
</CHAR_PARTICIPANTS>
<CHAR_INTERVENTIONS MODIFIED="2012-01-26 11:33:06 +0000" MODIFIED_BY="[Empty name]">
<P>
<B>Visitors' professional group</B>: Nurse</P>
<P>
<B>Frequency and duration of visits</B>: Not reported</P>
<P>
<B>Fall prevention: </B>Yes</P>
<P>
<B>Included exercise</B>: Yes</P>
<P>
<B>Included multidimensional geriatric assessment:</B> Yes</P>
<P>
<B>Description of intervention: </B>Initial visit included medication review and assessments for functional risk for falls. Follow-up visits included medication review, referral to physio- and occupational therapy, provision of educational materials, and counselling on enactment of falls prevention plan.</P>
<P>
<B>Description of comparison</B>: Usual care.</P>
<P>
<B>Implementation (fidelity and participant compliance)</B>: 100% of intervention participants received the intervention. 21.8% of intervention participants and 6.0% of comparison participants were referred to physiotherapy at 6 months. 14.9% of intervention participants and 0.0% of control participants were referred to occupational therapy at 6 months.</P>
</CHAR_INTERVENTIONS>
<CHAR_OUTCOMES MODIFIED="2012-02-23 00:38:35 +0000" MODIFIED_BY="[Empty name]">
<P>
<B>Falls People: </B>Total number of individuals reporting falls (6 months)</P>
<P>
<B>Hospitalisation People: </B>Total number of people hospitalised (6 months)</P>
<P>
<B>Injuries People: </B>Total number of people experiencing injury due to fall (6 months)</P>
<P>
<B>Mortality: </B>Total number of deaths (6 months)</P>
</CHAR_OUTCOMES>
<CHAR_NOTES MODIFIED="2012-01-26 11:33:36 +0000" MODIFIED_BY="[Empty name]">
<P>
<B>Location</B>: Algoma District, Ontario, Canada</P>
<P>
<B>Funding Source</B>: Merck Frost Canada Ltd, Sanofi-Aventis Pharmca Inc., Proctor and Gamble Pharmaceuticals Canada, Inc., Eli Lilly Canada Inc., and the Greenshield Foundation</P>
<P>
<B>Other notes</B>:</P>
</CHAR_NOTES>
</INCLUDED_CHAR>
<INCLUDED_CHAR MODIFIED="2012-05-29 11:56:09 +0100" MODIFIED_BY="[Empty name]" STUDY_ID="STD-Ciechanowski-2004">
<CHAR_METHODS MODIFIED="2012-01-26 11:35:15 +0000" MODIFIED_BY="[Empty name]">
<P>
<B>Place of recruitment</B>: Senior service agencies and senior public housing; solicited by in-person visits to service agencies or housing units, phone calls, and mail.</P>
<P>
<B>Inclusion criteria</B>: aged 60+, Diagnostic and Statistics Manual IV criteria for minor depression, receiving services from senior service agencies or living in senior service public housing.</P>
</CHAR_METHODS>
<CHAR_PARTICIPANTS MODIFIED="2012-01-26 09:50:06 +0000" MODIFIED_BY="[Empty name]">
<P>
<B>Number randomised</B>: 72 (Intervention) / 66 (Comparison)</P>
<P>
<B>Mean age</B>: 73.0</P>
<P>
<B>Sex (% female)</B>: 79.0%</P>
<P>
<B>Mortality per year in the comparison group</B>: 3.0%</P>
<P>
<B>Living alone (%): </B>71.7%</P>
</CHAR_PARTICIPANTS>
<CHAR_INTERVENTIONS MODIFIED="2012-01-26 09:50:11 +0000" MODIFIED_BY="[Empty name]">
<P>
<B>Visitors' professional group</B>: Psychotherapist</P>
<P>
<B>Frequency and duration of visits</B>: 6.6 vists on average over 19 weeks</P>
<P>
<B>Fall prevention: </B>No</P>
<P>
<B>Included exercise</B>: No</P>
<P>
<B>Included multidimensional geriatric assessment:</B> No</P>
<P>
<B>Description of intervention: </B>Visitors administered problem-solving treatment for depressive symptoms.</P>
<P>
<B>Description of comparison</B>: Usual care, as well as letters sent to participants' physicians and social workers reporting their depression diagnosis with recommendations to continue usual care.</P>
<P>
<B>Implementation (fidelity and participant compliance)</B>: Not reported.</P>
</CHAR_INTERVENTIONS>
<CHAR_OUTCOMES MODIFIED="2012-02-23 15:15:39 +0000" MODIFIED_BY="[Empty name]">
<P>
<B>A&amp;E People</B>: Total number of people who visited an A&amp;E department (6 months)</P>
<P>
<B>Hospitalisation People: </B>Total number of people hospitalised (6 months)</P>
<P>
<B>Mortality: </B>Total number of deaths (6, 12 months)</P>
<P>
<B>Psychiatric Anxiety and Depression: </B>Hopkins Symptom Checklist - Depression (6, 12 months)</P>
</CHAR_OUTCOMES>
<CHAR_NOTES MODIFIED="2012-05-29 11:56:09 +0100" MODIFIED_BY="[Empty name]">
<P>
<B>Location</B>: Seattle, Washington, U.S.A.</P>
<P>
<B>Funding Source</B>: Prevention Research Centers Program of the Centers of Disease Control and Prevention, and University of Washington Health Promotion Research Centre</P>
<P>
<B>Other notes</B>: Estimated cost of intervention was US$630 per participant</P>
</CHAR_NOTES>
</INCLUDED_CHAR>
<INCLUDED_CHAR MODIFIED="2013-01-23 23:37:03 +0000" MODIFIED_BY="[Empty name]" STUDY_ID="STD-Close-1999">
<CHAR_METHODS MODIFIED="2013-01-23 23:34:29 +0000" MODIFIED_BY="[Empty name]">
<P>
<B>Place of recruitment</B>: Computerised registration system of the A&amp;E; solicited by letter and telephone.</P>
<P>
<B>Inclusion criteria</B>: aged 65+, lived in local community, attended A&amp;E for a fall.</P>
<P>Excluded if: cognitively impaired (Abbreviated Mental Test &lt; 7), had no regular carer, and did not speak English.</P>
</CHAR_METHODS>
<CHAR_PARTICIPANTS MODIFIED="2013-01-23 23:35:21 +0000" MODIFIED_BY="[Empty name]">
<P>
<B>Number randomised</B>: 184 (Intervention) / 213 (Comparison)</P>
<P>
<B>Mean age</B>: 78.2</P>
<P>
<B>Sex (% female)</B>: 67.5%</P>
<P>
<B>Mortality per year in the comparison group</B>: 12.7%</P>
<P>
<B>Living alone (%): </B>61.2%</P>
</CHAR_PARTICIPANTS>
<CHAR_INTERVENTIONS MODIFIED="2013-01-23 23:36:16 +0000" MODIFIED_BY="[Empty name]">
<P>
<B>Visitors' professional group</B>: Occupational therapist</P>
<P>
<B>Frequency and duration of visits</B>: 1 visit after hospital examination</P>
<P>
<B>Fall prevention: </B>Yes</P>
<P>
<B>Included exercise</B>: No</P>
<P>
<B>Included multidimensional geriatric assessment: </B>Yes</P>
<P>
<B>Description of intervention: </B>Physicians led a detailed medical assessment in hospital, followed by an occupational-therapy home-based assessment and education of functionality and environmental hazards. Referral to relevant services and home modifications, if indicated, were also provided.</P>
<P>
<B>Description of comparison</B>: Usual care</P>
<P>
<B>Implementation (fidelity and participant compliance)</B>: 152 (83%) medical assessments were undertaken; most were completed within 3 weeks of the index fall. Of the 32 patients who did not attend for assessment, 8 had died, 5 had moved into institutional care, and 19 gave no reason but were willing to complete the follow-up questionnaire. 140 occupational-therapy home assessment were undertaken in the intervention group; 12 patients who had undergone a medical assessment declined the home assessment. These assessments resulted in 67 referrals to hospital outpatient departments, 38 referrals to the day hospital, follow-up by the general practitioner for 33 patients, (16 for drug modification), and a visit to an optician for 27 cases. In only 24 (16%) of the assessments, no further action was required.</P>
</CHAR_INTERVENTIONS>
<CHAR_OUTCOMES MODIFIED="2013-01-23 23:36:53 +0000" MODIFIED_BY="[Empty name]">
<P>
<B>Falls Number:</B> Total number of falls (12 months)</P>
<P>
<B>Falls People:</B> Number of participants reporting falls (12 months)</P>
<P>
<B>Functional ADL/IADL:</B> Barthel index (12 months)</P>
<P>
<B>Hospital Admissions:</B> Total number of hospital admissions (12 months)</P>
<P>
<B>Injuries People:</B> Number of participants reporting serious injuries from falls (12 months)</P>
<P>
<B>Institutionalisation People:</B> Number of people moved to institutional care (12 months)</P>
<P>
<B>Mortality:</B> Total number of deaths (12 months)</P>
</CHAR_OUTCOMES>
<CHAR_NOTES MODIFIED="2013-01-23 23:37:03 +0000" MODIFIED_BY="[Empty name]">
<P>
<B>Location</B>: England</P>
<P>
<B>Funding Source</B>: South Thames NHS Research and Development Project Grant</P>
<P>
<B>Other notes</B>:</P>
</CHAR_NOTES>
</INCLUDED_CHAR>
<INCLUDED_CHAR MODIFIED="2012-05-29 11:56:44 +0100" MODIFIED_BY="[Empty name]" STUDY_ID="STD-Counsell-2007">
<CHAR_METHODS MODIFIED="2011-09-12 21:25:01 +0100" MODIFIED_BY="[Empty name]">
<P>
<B>Place of recruitment</B>: Community health centres; method of solicitation not reported.</P>
<P>
<B>Inclusion criteria</B>: aged 65+, establishd patient at health centre, income below 200% of the federal poverty level.</P>
</CHAR_METHODS>
<CHAR_PARTICIPANTS MODIFIED="2012-01-26 09:50:53 +0000" MODIFIED_BY="[Empty name]">
<P>
<B>Number randomised</B>: 474 (Intervention) / 477 (Comparison)</P>
<P>
<B>Mean age</B>: 71.7</P>
<P>
<B>Sex (% female)</B>: 75.0%</P>
<P>
<B>Mortality per year in the comparison group</B>: 3.9%</P>
<P>
<B>Living alone (%): </B>46.8%</P>
</CHAR_PARTICIPANTS>
<CHAR_INTERVENTIONS MODIFIED="2012-01-26 11:44:00 +0000" MODIFIED_BY="[Empty name]">
<P>
<B>Visitors' professional group</B>: Nurse, social worker</P>
<P>
<B>Frequency and duration of visits</B>: 13 visits over 24 months</P>
<P>
<B>Fall prevention:</B> No</P>
<P>
<B>Included exercise</B>: No</P>
<P>
<B>Included multidimensional geriatric assessment: </B>Yes</P>
<P>
<B>Description of intervention: </B>Visitors provided comprehensive geriatric assessment with development of individualised care plan.</P>
<P>
<B>Description of comparison</B>: Usual care.</P>
<P>
<B>Implementation (fidelity and participant compliance)</B>: Not reported</P>
</CHAR_INTERVENTIONS>
<CHAR_OUTCOMES MODIFIED="2012-02-23 18:42:58 +0000" MODIFIED_BY="[Empty name]">
<P>
<B>A&amp;E Number: </B>Number of visits to an A&amp;E department per person (12, 24 months)</P>
<P>
<B>Functioning ADL/IADL: </B>Assets and Health Dynamics of the Oldest-Old Survey (24 months); Instrumental Activities of Daily Living Items (24 months)</P>
<P>
<B>Health Related QoL: </B>Medical Outcomes Study Short Form Health Survey-36 items for (1) Mental Health (24 months) and (2) Physical Health (24 months)</P>
<P>
<B>Hospitalisation Admissions: </B>Total number of hospital admissions (12, 24 months)</P>
<P>
<B>Hospitalisation Days: </B>Number of days in hospital per person (12, 24 months)</P>
<P>
<B>Instituionalisation People: </B>Total number of people admitted to nursing homes (24 months)</P>
<P>
<B>Mortality: </B>Total number of deaths (6, 12, 18, 24 months)</P>
</CHAR_OUTCOMES>
<CHAR_NOTES MODIFIED="2012-05-29 11:56:44 +0100" MODIFIED_BY="[Empty name]">
<P>
<B>Location</B>: Indianapolis, Indiana, U.S.A.</P>
<P>
<B>Funding Source</B>: National Institute on Ageing, National Institutes of Health</P>
<P>
<B>Other notes</B>: Estimated cost of intervention was US$1000 per participant</P>
</CHAR_NOTES>
</INCLUDED_CHAR>
<INCLUDED_CHAR MODIFIED="2012-03-07 12:30:32 +0000" MODIFIED_BY="[Empty name]" STUDY_ID="STD-Crawford-Shearer-2010">
<CHAR_METHODS MODIFIED="2012-01-26 13:35:47 +0000" MODIFIED_BY="[Empty name]">
<P>
<B>Place of recruitment</B>: Participants' homes; solicited by flyer distribution and in-person contact during meal delivery service.</P>
<P>
<B>Inclusion criteria</B>: aged 60+, low cognitive impairment, proficiency in English, received home-delivered meals through local community action agency.</P>
</CHAR_METHODS>
<CHAR_PARTICIPANTS MODIFIED="2012-03-07 12:28:00 +0000" MODIFIED_BY="[Empty name]">
<P>
<B>Number randomised</B>: 32 (Intervention) / 27 (Comparison)</P>
<P>
<B>Mean age</B>: 77.8</P>
<P>
<B>Sex (% female)</B>: 71.2%</P>
<P>
<B>Mortality per year in the comparison group</B>: 25.0%</P>
<P>
<B>Living alone (%): </B>Not reported</P>
</CHAR_PARTICIPANTS>
<CHAR_INTERVENTIONS MODIFIED="2012-01-26 09:51:32 +0000" MODIFIED_BY="[Empty name]">
<P>
<B>Visitors' professional group</B>: Nurse</P>
<P>
<B>Frequency and duration of visits</B>: 6 visits over 12 weeks</P>
<P>
<B>Fall prevention: </B>No</P>
<P>
<B>Included exercise</B>: No</P>
<P>
<B>Included multidimensional geriatric assessment:</B> No</P>
<P>
<B>Description of intervention: </B>Visits involved establishment of health goals, as well as support and guidance in attaining health goals and accessing local resources.</P>
<P>
<B>Description of comparison</B>: Attention-matched control (received health and safety newsletters).</P>
<P>
<B>Implementation (fidelity and participant compliance)</B>: 56.0% of intervention participants completed all six sessions.</P>
</CHAR_INTERVENTIONS>
<CHAR_OUTCOMES MODIFIED="2012-03-07 12:30:32 +0000" MODIFIED_BY="[Empty name]">
<P>
<B>Health Related QoL: </B>Well-Being Picture Scale (3 months); Ryff Psychological Scale (3 months)</P>
<P>
<B>Mortality: </B>Total number of deaths (3 months)</P>
</CHAR_OUTCOMES>
<CHAR_NOTES MODIFIED="2012-01-25 15:26:51 +0000" MODIFIED_BY="[Empty name]">
<P>
<B>Location</B>: Southwest metropolitan area, U.S.A.</P>
<P>
<B>Funding Source</B>: National Institutes of Health, National Institute of Nursing Research</P>
<P>
<B>Other notes</B>: </P>
</CHAR_NOTES>
</INCLUDED_CHAR>
<INCLUDED_CHAR MODIFIED="2012-03-02 10:19:46 +0000" MODIFIED_BY="[Empty name]" STUDY_ID="STD-Dalby-2000">
<CHAR_METHODS MODIFIED="2011-09-12 21:32:49 +0100" MODIFIED_BY="[Empty name]">
<P>
<B>Place of recruitment</B>: Primary care practice; solicited by mail.</P>
<P>
<B>Inclusion criteria</B>: aged 70+, reported functional impairment, hospital admission in past 6 months.</P>
<P>Excluded if: involved in another research study, had previously been visited by nurse in home.</P>
</CHAR_METHODS>
<CHAR_PARTICIPANTS MODIFIED="2012-03-02 10:19:46 +0000" MODIFIED_BY="[Empty name]">
<P>
<B>Number randomised</B>: 73 (Intervention) / 69 (Comparison)</P>
<P>
<B>Mean age</B>: 78.6</P>
<P>
<B>Sex (% female)</B>: 66.9%</P>
<P>
<B>Mortality per year in the comparison group</B>: 3.7%</P>
<P>
<B>Living alone (%): </B>39.4%</P>
</CHAR_PARTICIPANTS>
<CHAR_INTERVENTIONS MODIFIED="2012-01-26 13:37:52 +0000" MODIFIED_BY="[Empty name]">
<P>
<B>Visitors' professional group</B>: Nurse</P>
<P>
<B>Frequency and duration of visits</B>: 3 visits over 14 months</P>
<P>
<B>Fall prevention: </B>No</P>
<P>
<B>Included exercise</B>: No</P>
<P>
<B>Included multidimensional geriatric assessment: </B>Yes</P>
<P>
<B>Description of intervention: </B>Visitors reviewed medical records, medication, and safety and suitability of participants' home environment. Visitors also completed assessment of physical, cognitive, emotional, and social functioning, and they developed care plans with primary care physician, patient, family, caregivers, and other healthcare professionals.</P>
<P>
<B>Description of comparison</B>: Usual care</P>
<P>
<B>Implementation (fidelity and participant compliance)</B>: Not reported</P>
</CHAR_INTERVENTIONS>
<CHAR_OUTCOMES MODIFIED="2012-02-23 21:47:22 +0000" MODIFIED_BY="[Empty name]">
<P>
<B>A&amp;E Number: </B>Total number of visits to an A&amp;E department (14 months)</P>
<P>
<B>Hospitalisations Admissions: </B>Total number of hospital admissions (14 months)</P>
<P>
<B>Hospitalisation Days: </B>Total number of days in hospital (14 months)</P>
<P>
<B>Institutionalisation People: </B>Total number of people admitted to nursing homes (14 months)</P>
<P>
<B>Mortality: </B>Total number of deaths (14 months)</P>
</CHAR_OUTCOMES>
<CHAR_NOTES MODIFIED="2011-09-16 14:20:22 +0100" MODIFIED_BY="[Empty name]">
<P>
<B>Location</B>: Stoney Creek, Ontario, Canada</P>
<P>
<B>Funding Source</B>: Ontario Ministry of Health, Community Health Branch</P>
<P>
<B>Other notes</B>:</P>
</CHAR_NOTES>
</INCLUDED_CHAR>
<INCLUDED_CHAR MODIFIED="2012-05-03 17:56:10 +0100" MODIFIED_BY="[Empty name]" STUDY_ID="STD-Davison-2005">
<CHAR_METHODS MODIFIED="2012-01-26 13:39:04 +0000" MODIFIED_BY="[Empty name]">
<P>
<B>Place of recruitment</B>: A&amp;E department in a university teaching hospital; solicited by postal questionnaire and telephone.</P>
<P>
<B>Inclusion criteria</B>: aged 65+, presented to A&amp;E with a fall or fall-related injury, sustained at least one additional fall in the preceding year.</P>
<P>Excluded if: cognitively impaired, had at least 1 previous episode of fainting, immobile, lived more than 15 miles from hospital, registered blind, aphasic, had a clear medical explanation for their fall (e.g., stroke), enrolled in another study.</P>
</CHAR_METHODS>
<CHAR_PARTICIPANTS MODIFIED="2012-01-26 09:52:30 +0000" MODIFIED_BY="[Empty name]">
<P>
<B>Number randomised</B>: 159 (Intervention) / 154 (Comparison)</P>
<P>
<B>Mean age</B>: 77.0</P>
<P>
<B>Sex (% female)</B>: 72.2%</P>
<P>
<B>Mortality per year in the comparison group</B>: 3.2%</P>
<P>
<B>Living alone (%): </B>Not reported</P>
</CHAR_PARTICIPANTS>
<CHAR_INTERVENTIONS MODIFIED="2012-05-03 17:56:10 +0100" MODIFIED_BY="[Empty name]">
<P>
<B>Visitors' professional group</B>: Occupational therapist, physiotherapist</P>
<P>
<B>Frequency and duration of visits</B>: Not reported</P>
<P>
<B>Fall prevention: </B>Yes</P>
<P>
<B>Included exercise</B>: Yes</P>
<P>
<B>Included multidimensional geriatric assessment: </B>Yes</P>
<P>
<B>Description of intervention: </B>Programme began with a hospital-based medical assessment of fall history and full medical examination. Visits involved home-based physiotherapy and a occupational therapy assessment of home environmental hazards, followed by a prioritised individualised intervention for fall risk factors.</P>
<P>
<B>Description of comparison</B>: Usual care</P>
<P>
<B>Implementation (fidelity and participant compliance)</B>: 91.8% of intervention participants underwent a full risk factor assessment. Intervention participants attended hospital a median of 2 occasions (range 0&#8211;10) for stabilisation of risk factors, received a median of 2 physiotherapy intervention visits (range 0&#8211;16), and 1 occupational therapy visit (range 0&#8211;4) with a median follow-up time of 32 days (range 0&#8211;143). 21.4% of the comparison participants received some form of specialist falls intervention during follow-up.</P>
</CHAR_INTERVENTIONS>
<CHAR_OUTCOMES MODIFIED="2012-02-23 22:18:59 +0000" MODIFIED_BY="[Empty name]">
<P>
<B>A&amp;E People: </B>Total number of people admitted to an A&amp;E department due to fall (12 months)</P>
<P>
<B>Falls Number: </B>Total number of falls (12 months)</P>
<P>
<B>Falls People: </B>Total number of people who experienced a fall (12 months)</P>
<P>
<B>Falls Subjective: </B>Activities-specific Balance Confidence Scale (12 months)</P>
<P>
<B>Functioning Cognitive: </B>Mini-Mental State Examination (12 months)</P>
<P>
<B>Hospitalisation Days: </B>Total number of days in hospital (12 months)</P>
<P>
<B>Hospitalisation People: </B>Total number of people admitted to hospital due to fall (12 months)</P>
<P>
<B>Injuries People: </B>Total number of people who experienced a fracture (12 months)</P>
<P>
<B>Mortality: </B>Total number of deaths (12 months)</P>
</CHAR_OUTCOMES>
<CHAR_NOTES MODIFIED="2011-09-16 14:20:37 +0100" MODIFIED_BY="[Empty name]">
<P>
<B>Location</B>: Newcastle upon Tyne, North Tyneside, and Gateshead; U.K.</P>
<P>
<B>Funding Source</B>: Wellcome Trust and Northern, and Yorkshire NHS Executive</P>
<P>
<B>Other notes</B>:</P>
</CHAR_NOTES>
</INCLUDED_CHAR>
<INCLUDED_CHAR MODIFIED="2013-02-05 22:16:23 +0000" MODIFIED_BY="[Empty name]" STUDY_ID="STD-Elley-2008">
<CHAR_METHODS MODIFIED="2011-10-02 22:18:48 +0100" MODIFIED_BY="[Empty name]">
<P>
<B>Place of recruitment</B>: Primary care practices; solicited by mail.</P>
<P>
<B>Inclusion criteria</B>: aged 75+ (or aged 55+ if Maori), had fallen in the previous 12 months.</P>
<P>Excluded if: unable to understand study information and consent processes, unstable or progressive medical condition, severe physical disability, dementia.</P>
</CHAR_METHODS>
<CHAR_PARTICIPANTS MODIFIED="2013-02-05 22:16:23 +0000" MODIFIED_BY="[Empty name]">
<P>
<B>Number randomised</B>: 155 (Intervention) / 157 (Comparison)</P>
<P>
<B>Mean age</B>: 80.8</P>
<P>
<B>Sex (% female)</B>: 68.9%</P>
<P>
<B>Mortality per year in the comparison group</B>: 2.6%</P>
<P>
<B>Living alone (%): </B>Not reported</P>
</CHAR_PARTICIPANTS>
<CHAR_INTERVENTIONS MODIFIED="2012-01-30 14:11:49 +0000" MODIFIED_BY="[Empty name]">
<P>
<B>Visitors' professional group</B>: Nurse</P>
<P>
<B>Frequency and duration of visits</B>: Frequency not reported, duration of 12 months</P>
<P>
<B>Fall prevention: </B>Yes</P>
<P>
<B>Included exercise</B>: Yes</P>
<P>
<B>Included multidimensional geriatric assessment: </B>No</P>
<P>
<B>Description of intervention: </B>Visits involved health and falls risk assessment. Visitors referral of participants to physicians, optomotrists, podiatrists, and other health professionals.</P>
<P>
<B>Description of comparison</B>: Usual care from general practitioner. Also offer at least two social visits and a written falls prevention pamphlet.</P>
<P>
<B>Implementation (fidelity and participant compliance)</B>: 24.4% of referred intervention participants reported undertaking three exercise sessions per week 10 months after the programme concluded.</P>
</CHAR_INTERVENTIONS>
<CHAR_OUTCOMES MODIFIED="2012-02-23 22:45:34 +0000" MODIFIED_BY="[Empty name]">
<P>
<B>Falls Number: </B>Total number of falls (12 months)</P>
<P>
<B>Falls People: </B>Total number of people who experienced at least 1 fall (12 months)</P>
<P>
<B>Injuries Number: </B>Total number of moderate injurious falls (12 months)</P>
<P>
<B>Mortality: </B>Total number of deaths (12 months)</P>
</CHAR_OUTCOMES>
<CHAR_NOTES MODIFIED="2012-01-26 13:43:09 +0000" MODIFIED_BY="[Empty name]">
<P>
<B>Location</B>: Hutt Valley, New Zealand</P>
<P>
<B>Funding Source</B>: Accident Compensation Corporation, the Hutt Valley District Health Board, the Lotteries Commission, and the Wellington Medical Research Foundation</P>
<P>
<B>Other notes</B>:</P>
</CHAR_NOTES>
</INCLUDED_CHAR>
<INCLUDED_CHAR MODIFIED="2012-02-24 00:25:15 +0000" MODIFIED_BY="[Empty name]" STUDY_ID="STD-Fabacher-1994">
<CHAR_METHODS MODIFIED="2011-09-12 21:37:36 +0100" MODIFIED_BY="[Empty name]">
<P>
<B>Place of recruitment</B>: Directories of veterans groups and voter registries; solicited by mail.</P>
<P>
<B>Inclusion criteria</B>: aged 70+, veteran of US armed services, not enrolled in Veterans Affairs outpatient clinic. </P>
<P>Excluded if: suffering from dementia or known terminal disease.</P>
</CHAR_METHODS>
<CHAR_PARTICIPANTS MODIFIED="2012-01-26 09:55:15 +0000" MODIFIED_BY="[Empty name]">
<P>
<B>Number randomised</B>: 131 (Intervention) / 123 (Comparison)</P>
<P>
<B>Mean age</B>: 72.7</P>
<P>
<B>Sex (% female)</B>: 2.3%</P>
<P>
<B>Mortality per year in the comparison group</B>: 3.3%</P>
<P>
<B>Living alone (%): </B>20.1%</P>
</CHAR_PARTICIPANTS>
<CHAR_INTERVENTIONS MODIFIED="2012-01-26 13:47:43 +0000" MODIFIED_BY="[Empty name]">
<P>
<B>Visitors' professional group</B>: Physician&#8217;s assistant or nurse, volunteer home visitors</P>
<P>
<B>Frequency and duration of visits</B>: 4 visits over 12 months</P>
<P>
<B>Fall prevention: </B>Yes</P>
<P>
<B>Included exercise</B>: No</P>
<P>
<B>Included multidimensional geriatric assessment:</B> Yes</P>
<P>
<B>Description of intervention: </B>Visits involved home safety inspection, health education, physical and mental health assessments, medication review, and other geriatric screenings. Follow-ups included sharing of assessment results with physician, a letter detailing recommendations for each participant, and additional visits to assist with compliance with recommendations.</P>
<P>
<B>Description of comparison</B>: Usual care, with follow-up phone interviews.</P>
<P>
<B>Implementation (fidelity and participant compliance)</B>: Staff members accompanied volunteers on 2+ visits to ensure fidelity. 53.0% of intervention participants complied with all recommendations, 42.0% complied with at least one (but not all), and 5.0% complied with none.</P>
</CHAR_INTERVENTIONS>
<CHAR_OUTCOMES MODIFIED="2012-02-24 00:25:15 +0000" MODIFIED_BY="[Empty name]">
<P>
<B>Falls People: </B>Total number of people who experienced a fall (12 months)</P>
<P>
<B>Functioning ADL/IADL: </B>Activities of Daily Living (12 months); Instrumental Activities of Daily Living (12 months)</P>
<P>
<B>Hospitalisation People: </B>Total number of people hospitalised (12 months)</P>
<P>
<B>Institutionalisation Days: </B>Total number of days in a nursing home (12 months)</P>
<P>
<B>Institutionalisation People: </B>Total number of people admitted to nursing home (12 months)</P>
<P>
<B>Mortality: </B>Total number of deaths (12 months)</P>
</CHAR_OUTCOMES>
<CHAR_NOTES MODIFIED="2011-09-16 14:20:59 +0100" MODIFIED_BY="[Empty name]">
<P>
<B>Location</B>: San Fernando Valley, Los Angeles, U.S.A.</P>
<P>
<B>Funding Source</B>: Disabled American Veterans Charities of Greater Los Angeles and the Disabled American Veterans California Rehabilitation Foundation, Inc.</P>
<P>
<B>Other notes</B>:</P>
</CHAR_NOTES>
</INCLUDED_CHAR>
<INCLUDED_CHAR MODIFIED="2013-02-01 11:15:43 +0000" MODIFIED_BY="[Empty name]" STUDY_ID="STD-Gallagher-1996">
<CHAR_METHODS MODIFIED="2011-09-12 21:37:42 +0100" MODIFIED_BY="[Empty name]">
<P>
<B>Place of recruitment</B>: Capital Regional District of Victoria, British Columbia; solicited by community advertising campaign.</P>
<P>
<B>Inclusion criteria</B>: aged 60+, sustained a fall within previous 6 months, lived in Capital Regional District.</P>
</CHAR_METHODS>
<CHAR_PARTICIPANTS MODIFIED="2013-02-01 11:15:43 +0000" MODIFIED_BY="[Empty name]">
<P>
<B>Number randomised</B>: 50 (Intervention) / 50 (Comparison)</P>
<P>
<B>Mean age</B>: 74.6</P>
<P>
<B>Sex (% female)</B>: 80.0%</P>
<P>
<B>Mortality per year in the comparison group</B>: 0.0%</P>
<P>
<B>Living alone (%): </B>Not reported</P>
</CHAR_PARTICIPANTS>
<CHAR_INTERVENTIONS MODIFIED="2012-01-26 13:50:15 +0000" MODIFIED_BY="[Empty name]">
<P>
<B>Visitors' professional group</B>: Nurse</P>
<P>
<B>Frequency and duration of visits</B>: 3 visits over 6 months</P>
<P>
<B>Fall prevention: </B>Yes</P>
<P>
<B>Included exercise</B>: No</P>
<P>
<B>Included multidimensional geriatric assessment:</B> No</P>
<P>
<B>Description of intervention: </B>Visits involved comprehensive personal and home risk profile, comprehensive falls assessment risk, counselling session, booklet, and video.</P>
<P>
<B>Description of comparison</B>: Not reported.</P>
<P>
<B>Implementation (fidelity and participant compliance)</B>: Not reported.</P>
</CHAR_INTERVENTIONS>
<CHAR_OUTCOMES MODIFIED="2012-02-24 00:54:38 +0000" MODIFIED_BY="[Empty name]">
<P>
<B>Falls Number: </B>Number of falls per person (6 months)</P>
<P>
<B>Falls Subjective: </B>Fear of falling (6 months); Falls self-efficacy (6 months)</P>
<P>
<B>Health Related QoL:</B> Medical Outcomes Study Short Form Health Survey-36 (6 months)</P>
<P>
<B>Mortality: </B>Total number of deaths (6 months)</P>
</CHAR_OUTCOMES>
<CHAR_NOTES MODIFIED="2011-09-16 14:21:12 +0100" MODIFIED_BY="[Empty name]">
<P>
<B>Location</B>: Victoria, British Columbia, Canada</P>
<P>
<B>Funding Source</B>: Not reported</P>
<P>
<B>Other notes</B>:</P>
</CHAR_NOTES>
</INCLUDED_CHAR>
<INCLUDED_CHAR MODIFIED="2013-02-05 22:18:54 +0000" MODIFIED_BY="[Empty name]" STUDY_ID="STD-Gitlin-2006">
<CHAR_METHODS MODIFIED="2012-01-26 13:56:27 +0000" MODIFIED_BY="[Empty name]">
<P>
<B>Place of recruitment</B>: Local social service agencies and an area agency on aging; solicited by in-person contact at agencies and media announcements in the Philadelphia region.</P>
<P>
<B>Inclusion criteria</B>: aged 70+, low cognitive impairment, receiving home or occupational therapy, functionally vulnerable, ambulatory, English speaking</P>
</CHAR_METHODS>
<CHAR_PARTICIPANTS MODIFIED="2013-02-05 22:18:54 +0000" MODIFIED_BY="[Empty name]">
<P>
<B>Number randomised</B>: 160 (Intervention) / 159 (Comparison)</P>
<P>
<B>Mean age</B>: 79.0</P>
<P>
<B>Sex (% female)</B>: 81.8%</P>
<P>
<B>Mortality per year in the comparison group</B>: 6.6%</P>
<P>
<B>Living alone (%): </B>61.8%</P>
</CHAR_PARTICIPANTS>
<CHAR_INTERVENTIONS MODIFIED="2012-02-24 15:42:53 +0000" MODIFIED_BY="[Empty name]">
<P>
<B>Visitors' professional group</B>: Occupational therapist, physical therapist</P>
<P>
<B>Frequency and duration of visits</B>: 6 visits over 12 months</P>
<P>
<B>Fall prevention: </B>Yes</P>
<P>
<B>Included exercise</B>: Yes</P>
<P>
<B>Included multidimensional geriatric assessment:</B> Yes</P>
<P>
<B>Description of intervention: </B>Visits involved environmental modification, behavioural and cognitive strategies, and exercises for fall prevention led by physical therapist. Follow-ups involved phone calls to reinforce strategy.</P>
<P>
<B>Description of comparison</B>: Usual care</P>
<P>
<B>Implementation (fidelity and participant compliance)</B>: Not reported</P>
</CHAR_INTERVENTIONS>
<CHAR_OUTCOMES MODIFIED="2012-02-24 15:36:09 +0000" MODIFIED_BY="[Empty name]">
<P>
<B>Falls Subjective: </B>Falls self-efficacy (6 months); Overall functional efficacy (6 months)</P>
<P>
<B>Functioning ADL/IADL: </B>Activities of Daily Living (6 months); Mobility items (6 months);<B> </B>Instrumental Activities of Daily Living (6 months)</P>
<P>
<B>Mortality: </B>Total number of deaths (12, 24, 48 months)</P>
</CHAR_OUTCOMES>
<CHAR_NOTES MODIFIED="2012-05-29 11:57:19 +0100" MODIFIED_BY="[Empty name]">
<P>
<B>Location</B>: Philadelphia area, Pennsylvania, U.S.A.</P>
<P>
<B>Funding Source</B>: National Institute on Aging</P>
<P>
<B>Other notes</B>: Estimated cost of intervention was US$1222 per participant</P>
</CHAR_NOTES>
</INCLUDED_CHAR>
<INCLUDED_CHAR MODIFIED="2012-03-02 10:56:06 +0000" MODIFIED_BY="[Empty name]" STUDY_ID="STD-Green-2002">
<CHAR_METHODS MODIFIED="2012-01-26 14:03:29 +0000" MODIFIED_BY="[Empty name]">
<P>
<B>Place of recruitment</B>: Hospital and community therapy stroke registers; method of solicitation not reported</P>
<P>
<B>Inclusion criteria</B>: aged 50+, had a stroke at least 1 year previously and associated mobility problems</P>
<P>Excluded if: "non-stroke caused" mobility problems, dementia, severe comorbidity, bedfast, undergone physiotherapy treatment within past 6 months</P>
</CHAR_METHODS>
<CHAR_PARTICIPANTS MODIFIED="2012-03-02 10:56:06 +0000" MODIFIED_BY="[Empty name]">
<P>
<B>Number randomised</B>: 85 (Intervention) / 85 (Comparison)</P>
<P>
<B>Mean age</B>: 72.5</P>
<P>
<B>Sex (% female)</B>: 44.0%</P>
<P>
<B>Mortality per year in the comparison group</B>: 7.8%</P>
<P>
<B>Living alone (%): </B>27.5%</P>
</CHAR_PARTICIPANTS>
<CHAR_INTERVENTIONS MODIFIED="2012-01-26 14:03:57 +0000" MODIFIED_BY="[Empty name]">
<P>
<B>Visitors' professional group</B>: Physical therapist</P>
<P>
<B>Frequency and duration of visits</B>: 3 visits on average over 3 months</P>
<P>
<B>Fall prevention:</B> Yes</P>
<P>
<B>Included exercise</B>: No</P>
<P>
<B>Included multidimensional geriatric assessment:</B> No</P>
<P>
<B>Description of intervention: </B>Visits involved physiological assessment followed by a physiotherapy problem solving approach.</P>
<P>
<B>Description of comparison</B>: Usual care.</P>
<P>
<B>Implementation (fidelity and participant compliance)</B>: The median number of treatments per intervention participant was 3 (inter-quartile range: 2&#8211;7, range: 0&#8211;22).</P>
<P>The mean duration of every treatment for intervention participants was 44 min (<I>SD</I>: 21, range: 10&#8211;90).</P>
</CHAR_INTERVENTIONS>
<CHAR_OUTCOMES MODIFIED="2012-02-24 15:50:29 +0000" MODIFIED_BY="[Empty name]">
<P>
<B>Falls People: </B>Total number of people who experienced a fall (3, 9 months)</P>
<P>
<B>Mortality: </B>Total number of deaths (9 months)</P>
</CHAR_OUTCOMES>
<CHAR_NOTES MODIFIED="2011-09-16 14:22:18 +0100" MODIFIED_BY="[Empty name]">
<P>
<B>Location</B>: U.K.</P>
<P>
<B>Funding Source</B>: Stroke Association, Hospital Savings Association</P>
<P>
<B>Other notes</B>:</P>
</CHAR_NOTES>
</INCLUDED_CHAR>
<INCLUDED_CHAR MODIFIED="2013-02-05 22:20:18 +0000" MODIFIED_BY="[Empty name]" STUDY_ID="STD-Gunner_x002d_Svensson-1984">
<CHAR_METHODS MODIFIED="2012-05-04 10:43:41 +0100" MODIFIED_BY="[Empty name]">
<P>
<B>Place of recruitment</B>: national registry; method of solicitation not reported</P>
<P>
<B>Inclusion criteria</B>: aged 70+, not currently living in nursing home </P>
</CHAR_METHODS>
<CHAR_PARTICIPANTS MODIFIED="2013-02-05 22:20:18 +0000" MODIFIED_BY="[Empty name]">
<P>
<B>Number randomised</B>: 1844 (Intervention) / 1899 (Comparison)</P>
<P>
<B>Mean age</B>: Not reported</P>
<P>
<B>Sex (% female)</B>: 58.5%</P>
<P>
<B>Mortality per year in the comparison group</B>: 4.7%</P>
<P>
<B>Living alone (%): </B>Not reported</P>
</CHAR_PARTICIPANTS>
<CHAR_INTERVENTIONS MODIFIED="2013-01-25 01:46:00 +0000" MODIFIED_BY="[Empty name]">
<P>
<B>Visitors' professional group</B>: Nurse</P>
<P>
<B>Frequency and duration of visits</B>: Varied over 5 years</P>
<P>
<B>Fall prevention: </B>No</P>
<P>
<B>Included exercise</B>: No</P>
<P>
<B>Included multidimensional geriatric assessment: </B>Yes</P>
<P>
<B>Description of intervention: </B>Social medical intervention that involved introduction to services, advice to the aged and associated personnel, coordination and follow-up for assessment of results.</P>
<P>
<B>Description of comparison</B>: Usual care.</P>
<P>
<B>Implementation (fidelity and participant compliance)</B>: Did not report.</P>
</CHAR_INTERVENTIONS>
<CHAR_OUTCOMES MODIFIED="2012-05-07 21:01:55 +0100" MODIFIED_BY="[Empty name]">
<P>
<B>Institutionalisation, People</B>: Total number of people admitted to nursing homes (12, 28 and 60 months)</P>
<P>
<B>Mortality</B>: Total number of deaths (60 months)</P>
</CHAR_OUTCOMES>
<CHAR_NOTES MODIFIED="2012-05-07 21:05:28 +0100" MODIFIED_BY="[Empty name]">
<P>
<B>Location</B>:Odense, Denmark </P>
<P>
<B>Funding Source</B>: Odense&#8217;s third magistral department. Sygekassernes Helsefond (No. 9665) and Statens samfundsvidenskabeligeforskningsrgd (J.nr. 514-10161</P>
<P>
<B>Other notes</B>:</P>
</CHAR_NOTES>
</INCLUDED_CHAR>
<INCLUDED_CHAR MODIFIED="2013-01-23 23:41:34 +0000" MODIFIED_BY="[Empty name]" STUDY_ID="STD-Gustafsson-2012">
<CHAR_METHODS MODIFIED="2013-01-23 23:39:06 +0000" MODIFIED_BY="[Empty name]">
<P>
<B>Place of recruitment</B>: Official registers from two urban districts; solicitation method not reported.</P>
<P>
<B>Inclusion criteria</B>: Aged 80+, community dwelling, not be dependent on municipal home help service or care, be independent from another person in ADLs, frail, and be cognitively intact (MMSE &#8805; 25).</P>
</CHAR_METHODS>
<CHAR_PARTICIPANTS MODIFIED="2013-01-23 23:39:45 +0000" MODIFIED_BY="[Empty name]">
<P>
<B>Number randomised</B>: 174 (Intervention) / 114 (Comparison)</P>
<P>
<B>Mean age</B>: 86.0</P>
<P>
<B>Sex (% female)</B>: 62.8%</P>
<P>
<B>Mortality per year in the comparison group</B>: 0%</P>
<P>
<B>Living alone (%): </B>53.5%</P>
</CHAR_PARTICIPANTS>
<CHAR_INTERVENTIONS MODIFIED="2013-01-23 23:40:58 +0000" MODIFIED_BY="[Empty name]">
<P>
<B>Visitors' professional group</B>: Occupational therapist, physiotherapist, registered nurse, or social worker</P>
<P>
<B>Frequency and duration of visits</B>: 1 visit lasting 1.5-2 hours</P>
<P>
<B>Fall prevention: </B>Yes</P>
<P>
<B>Included exercise</B>: Yes</P>
<P>
<B>Included multidimensional geriatric assessment: </B>No</P>
<P>
<B>Description of intervention: </B>Educational information about relevant services in the community for senior citizens, identification of and advice for environmental fall risk factors in the home, and exercise advice and instruction.</P>
<P>
<B>Description of comparison</B>: Usual care</P>
<P>
<B>Implementation (fidelity and participant compliance)</B>: All participants assigned to a preventive home visit received the intervention. No adverse events were reported, and no known organized co-intervention took place during the period in question.</P>
</CHAR_INTERVENTIONS>
<CHAR_OUTCOMES MODIFIED="2013-01-23 23:41:13 +0000" MODIFIED_BY="[Empty name]">
<P>
<B>Functional ADL/IADL: </B>The ADL Staircase (3 months)</P>
<P>
<B>Health-Related QoL:</B> Self-rated health (3 months)</P>
<P>
<B>Mortality:</B> Total number of deaths (3 months)</P>
</CHAR_OUTCOMES>
<CHAR_NOTES MODIFIED="2013-01-23 23:41:34 +0000" MODIFIED_BY="[Empty name]">
<P>
<B>Location</B>: Gothenburg, Sweden</P>
<P>
<B>Funding Source</B>: Vardalinstitutet, the Swedish Institute for Health Sciences, the Research and Development Council of the County of Sodra Alvsborg, and the SwedBank Sjuharads Foundation for Research at the Hospital of Sodra Alvsborg.</P>
<P>
<B>Other notes</B>:</P>
</CHAR_NOTES>
</INCLUDED_CHAR>
<INCLUDED_CHAR MODIFIED="2013-02-01 11:16:17 +0000" MODIFIED_BY="[Empty name]" STUDY_ID="STD-Hall-1992">
<CHAR_METHODS MODIFIED="2012-05-29 12:40:40 +0100" MODIFIED_BY="[Empty name]">
<P>
<B>Place of recruitment</B>: At-home long term care programme; method of solicitation not reported</P>
<P>
<B>Inclusion criteria</B>: aged 65+, recommended for personal care</P>
</CHAR_METHODS>
<CHAR_PARTICIPANTS MODIFIED="2013-02-01 11:16:17 +0000" MODIFIED_BY="[Empty name]">
<P>
<B>Number randomised</B>: 81 (Intervention) / 86 (Comparison)</P>
<P>
<B>Mean age</B>: 78.0</P>
<P>
<B>Sex (% female)</B>: 78.4%</P>
<P>
<B>Mortality per year in the comparison group</B>: 7.0%</P>
<P>
<B>Living alone (%): </B>75.5%</P>
</CHAR_PARTICIPANTS>
<CHAR_INTERVENTIONS MODIFIED="2012-01-26 09:59:06 +0000" MODIFIED_BY="[Empty name]">
<P>
<B>Visitors' professional group</B>: Nurse</P>
<P>
<B>Frequency and duration of visits</B>: Varied frequency over 36 months</P>
<P>
<B>Fall prevention: </B>No</P>
<P>
<B>Included exercise</B>: Yes</P>
<P>
<B>Included multidimensional geriatric assessment: </B>Yes</P>
<P>
<B>Description of intervention: </B>Visits involved development of personal health plan, with nurse support, reinforcement and referrals.</P>
<P>
<B>Description of comparison</B>: Usual care.</P>
<P>
<B>Implementation (fidelity and participant compliance)</B>: Not reported.</P>
</CHAR_INTERVENTIONS>
<CHAR_OUTCOMES MODIFIED="2011-09-23 17:10:56 +0100" MODIFIED_BY="[Empty name]">
<P>
<B>Institutionalisation People: </B>Total number of people admitted to nursing home (12, 24, 36 months)</P>
<P>
<B>Mortality: </B>Total number of deaths (12, 24, 36 months)</P>
</CHAR_OUTCOMES>
<CHAR_NOTES MODIFIED="2011-09-16 14:22:27 +0100" MODIFIED_BY="[Empty name]">
<P>
<B>Location</B>: New Westminster, British Columbia, Canada</P>
<P>
<B>Funding Source</B>: British Columbia Health Research Foundation</P>
<P>
<B>Other notes</B>:</P>
</CHAR_NOTES>
</INCLUDED_CHAR>
<INCLUDED_CHAR MODIFIED="2012-03-06 14:33:40 +0000" MODIFIED_BY="[Empty name]" STUDY_ID="STD-Hebert-2001">
<CHAR_METHODS MODIFIED="2012-01-26 14:07:06 +0000" MODIFIED_BY="[Empty name]">
<P>
<B>Place of recruitment</B>: List of patients in Quebec Health Insurance Plan; solicited by mail</P>
<P>
<B>Inclusion criteria</B>: aged 75+, at risk of functional decline</P>
</CHAR_METHODS>
<CHAR_PARTICIPANTS MODIFIED="2012-03-06 14:33:40 +0000" MODIFIED_BY="[Empty name]">
<P>
<B>Number randomised</B>: 250 (Intervention) / 253 (Comparison)</P>
<P>
<B>Mean age</B>: 80.3</P>
<P>
<B>Sex (% female)</B>: 64.2%</P>
<P>
<B>Mortality per year in the comparison group</B>: 7.1%</P>
<P>
<B>Living alone (%): </B>Not reported</P>
</CHAR_PARTICIPANTS>
<CHAR_INTERVENTIONS MODIFIED="2012-01-26 14:07:20 +0000" MODIFIED_BY="[Empty name]">
<P>
<B>Visitors' professional group</B>: Nurse</P>
<P>
<B>Frequency and duration of visits</B>: 1 visit over 12 months</P>
<P>
<B>Fall prevention: </B>No</P>
<P>
<B>Included exercise</B>: No</P>
<P>
<B>Included multidimensional geriatric assessment: </B>Yes</P>
<P>
<B>Description of intervention: </B>Visits involved medical and psychiatric evaluation, recommendations to general practitioner, and direct referrals to specialists</P>
<P>
<B>Description of comparison</B>: Usual care</P>
<P>
<B>Implementation (fidelity and participant compliance)</B>: 66.8% of intervention participants complied with recommendations.</P>
</CHAR_INTERVENTIONS>
<CHAR_OUTCOMES MODIFIED="2012-02-24 16:44:49 +0000" MODIFIED_BY="[Empty name]">
<P>
<B>Functioning ADL/IADL: </B>Functional Autonomy Measurement System (SMAF) (12 months)</P>
<P>
<B>Health Related QoL: </B>Dupuy General Well-Being (12 months)</P>
<P>
<B>Institutionalisation People: </B>Total number of people admitted to nursing home (12 months)</P>
<P>
<B>Mortality: </B>Total number of deaths (12 months)</P>
</CHAR_OUTCOMES>
<CHAR_NOTES MODIFIED="2011-09-16 14:22:35 +0100" MODIFIED_BY="[Empty name]">
<P>
<B>Location</B>: Sherbrooke City, Quebec, Canada</P>
<P>
<B>Funding Source</B>: Quebec Health Research Fund</P>
<P>
<B>Other notes</B>:</P>
</CHAR_NOTES>
</INCLUDED_CHAR>
<INCLUDED_CHAR MODIFIED="2012-02-24 17:04:41 +0000" MODIFIED_BY="[Empty name]" STUDY_ID="STD-Hendriks-2008">
<CHAR_METHODS MODIFIED="2012-01-26 14:09:04 +0000" MODIFIED_BY="[Empty name]">
<P>
<B>Place of recruitment</B>: A&amp;E and General Practice Cooperative that provided after-hours emergency care; solicited by in-person contact when presenting for fall.</P>
<P>
<B>Inclusion criteria</B>: aged 65+.</P>
<P>Excluded if: non-Dutch speaking, cognitively impaired, had been admitted for more than 4 weeks to a hospital or another institution, permanently wheelchair-dependent or bedridden.</P>
</CHAR_METHODS>
<CHAR_PARTICIPANTS MODIFIED="2012-01-26 09:59:50 +0000" MODIFIED_BY="[Empty name]">
<P>
<B>Number randomised</B>: 166 (Intervention) / 167 (Comparison)</P>
<P>
<B>Mean age</B>: 74.9</P>
<P>
<B>Sex (% female)</B>: 68.5%</P>
<P>
<B>Mortality per year in the comparison group</B>: 0.6%</P>
<P>
<B>Living alone (%): </B>Not Reported</P>
</CHAR_PARTICIPANTS>
<CHAR_INTERVENTIONS MODIFIED="2012-01-26 14:10:00 +0000" MODIFIED_BY="[Empty name]">
<P>
<B>Visitors' professional group</B>: Medical professionals (geriatricians, GPs, rehabilitation physicians), geriatric nurses, occupational therapists</P>
<P>
<B>Frequency and duration of visits</B>: 1 visit over 1 month</P>
<P>
<B>Fall prevention:</B> Yes</P>
<P>
<B>Included exercise</B>: No</P>
<P>
<B>Included multidimensional geriatric assessment: </B>Yes</P>
<P>
<B>Description of intervention</B>: Programme began with hospital-based medical assessment comprising a comprehensive general examination of potential risk factors for new falls. An occupational therapist then visited the participants at home for a structured functional and environmental assessment. Technical aids and adaptations or additional support were directly referred to and delivered by social and community services.</P>
<P>
<B>Description of comparison</B>: Usual care</P>
<P>
<B>Implementation (fidelity and participant compliance)</B>: Not reported</P>
</CHAR_INTERVENTIONS>
<CHAR_OUTCOMES MODIFIED="2012-02-24 17:04:41 +0000" MODIFIED_BY="[Empty name]">
<P>
<B>Falls People: </B>Total number of people who experienced a fall (4, 12 months)</P>
<P>
<B>Falls Subjective: </B>Fear of falling (4, 12 months)</P>
<P>
<B>Functioning ADL/IADL: </B>Frenchay Activity Index (4, 12 months); Groningen Activity Restriction Scale (4, 12 months)</P>
<P>
<B>Health Related QoL: </B>Euroqol perceived health (4, 12 months); Medical Outcomes Study Short Form Health Survey-36 items for perceived health (4, 12 months)</P>
<P>
<B>Injuries People: </B>Total number of people experiencing injury due to fall (4, 12 months)</P>
<P>
<B>Mortality: </B>Total number of deaths (12 months)</P>
<P>
<B>Psychiatric Anxiety and Depression: </B>Hospital Anxiety and Depression Scale (12 months)</P>
</CHAR_OUTCOMES>
<CHAR_NOTES MODIFIED="2011-04-27 07:01:20 +0100" MODIFIED_BY="[Empty name]">
<P>
<B>Location</B>: University Hospital Maastricht, Netherlands</P>
<P>
<B>Funding Source</B>: Netherlands Organization for Health Research and Development Grant 945-02-053</P>
<P>
<B>Other notes</B>:</P>
</CHAR_NOTES>
</INCLUDED_CHAR>
<INCLUDED_CHAR MODIFIED="2012-03-07 17:24:59 +0000" MODIFIED_BY="[Empty name]" STUDY_ID="STD-Hogan-2001">
<CHAR_METHODS MODIFIED="2012-01-26 14:12:51 +0000" MODIFIED_BY="[Empty name]">
<P>
<B>Place of recruitment</B>: location of recruitment not reported; method of solicitation not reported</P>
<P>
<B>Inclusion criteria</B>: aged 65+, competent to give consent, fallen within the previous 3 months, ambulatory</P>
<P>Excluded if: fall occurred (1) during high risk activities, (2) while in a treatment hospital, (3) as a result of a syncope or acute stroke, (4) and resulted in lower extremity fracture.</P>
</CHAR_METHODS>
<CHAR_PARTICIPANTS MODIFIED="2012-03-07 17:24:59 +0000" MODIFIED_BY="[Empty name]">
<P>
<B>Number randomised</B>: 79 (Intervention) / 84 (Comparison)</P>
<P>
<B>Mean age</B>: 77.7</P>
<P>
<B>Sex (% female)</B>: 71.8%</P>
<P>
<B>Mortality per year in the comparison group</B>: 6.0%</P>
<P>
<B>Living alone (%): </B>Not reported</P>
</CHAR_PARTICIPANTS>
<CHAR_INTERVENTIONS MODIFIED="2012-01-26 14:13:16 +0000" MODIFIED_BY="[Empty name]">
<P>
<B>Visitors' professional group</B>: Nurse, occupational therapist, physical therapist, or geriatric medicine specialist</P>
<P>
<B>Frequency and duration of visits</B>: 2 visits over 12 months</P>
<P>
<B>Fall prevention: </B>Yes</P>
<P>
<B>Included exercise</B>: Yes</P>
<P>
<B>Included multidimensional geriatric assessment:</B> No</P>
<P>
<B>Description of intervention: </B>Visits included evaluation of participant and environmental risk, design of plan to reduce falls risk, recommendations for enacting plan and referrals, and instruction for a home exercise program.</P>
<P>
<B>Description of comparison</B>: Attention-matched control</P>
<P>
<B>Implementation (fidelity and participant compliance)</B>: Intervention participants adhered to 81.1% of recommendations.</P>
</CHAR_INTERVENTIONS>
<CHAR_OUTCOMES MODIFIED="2012-02-24 17:22:18 +0000" MODIFIED_BY="[Empty name]">
<P>
<B>A&amp;E People</B>: Total number of people admitted to an A&amp;E department due to fall (12 months)</P>
<P>
<B>Falls Number: </B>Number of falls per person (12 months)</P>
<P>
<B>Falls People: </B>Total number of people who experienced a fall (12 months)</P>
<P>
<B>Hospitalisation People: </B>Total number of people hospitalised due to fall (12 months)</P>
<P>
<B>Injuries People: </B>Total number of people who experienced a fall-related fracture (12 months)</P>
<P>
<B>Institutionalisation People: </B>Total number of people admitted to nursing home (12 months)</P>
<P>
<B>Mortality: </B>Total number of deaths (12 months)</P>
</CHAR_OUTCOMES>
<CHAR_NOTES MODIFIED="2011-09-16 14:22:51 +0100" MODIFIED_BY="[Empty name]">
<P>
<B>Location</B>: Calgary, Canada</P>
<P>
<B>Funding Source</B>: Health Services Research and Innovation Fund of the Alberta Heritage Foundation for Medical Research</P>
<P>
<B>Other notes</B>:</P>
</CHAR_NOTES>
</INCLUDED_CHAR>
<INCLUDED_CHAR MODIFIED="2012-05-29 11:58:19 +0100" MODIFIED_BY="[Empty name]" STUDY_ID="STD-Holland-2005">
<CHAR_METHODS MODIFIED="2012-01-26 14:16:00 +0000" MODIFIED_BY="[Empty name]">
<P>
<B>Place of recruitment</B>: General and community hospitals: method of solicitation not reported</P>
<P>
<B>Inclusion criteria</B>: aged 80+, prescribed two or more drugs on discharge, admitted as emergency and discharged to home</P>
<P>Excluded if: received dialysis, participated in intensive discharge service</P>
</CHAR_METHODS>
<CHAR_PARTICIPANTS MODIFIED="2012-03-07 17:29:20 +0000" MODIFIED_BY="[Empty name]">
<P>
<B>Number randomised</B>: 437 (Intervention) / 435 (Comparison)</P>
<P>
<B>Mean age</B>: 85.4</P>
<P>
<B>Sex (% female)</B>: 62.5%</P>
<P>
<B>Mortality per year in the comparison group</B>: 29.0%</P>
<P>
<B>Living alone (%): </B>62.1%</P>
</CHAR_PARTICIPANTS>
<CHAR_INTERVENTIONS MODIFIED="2012-01-26 14:16:40 +0000" MODIFIED_BY="[Empty name]">
<P>
<B>Visitors' professional group</B>: Pharmacist</P>
<P>
<B>Frequency and duration of visits</B>: 2 visits over 6 months</P>
<P>
<B>Fall prevention:</B> No</P>
<P>
<B>Included exercise</B>: No</P>
<P>
<B>Included multidimensional geriatric assessment: </B>No</P>
<P>
<B>Description of intervention: </B>Visits involved assessment of self-medication and drug adherence, patient and carer medication education, removal of out of date drugs, report of possible interactions, and recommendations of compliance aids. Follow-up visit to reinforce original advice.</P>
<P>
<B>Description of comparison</B>: Usual care</P>
<P>
<B>Implementation (fidelity and participant compliance)</B>: 84.4% of intervention participants received first visits. More than 90% of first visits occurred within two weeks of recruitment (mean 7.2 days), and visits lasted a mean (<I>SD</I>) of 61 (23) minutes. 69.2% of intervention participants received second visits, which took a mean (<I>SD</I>) of 42 (19) minutes. Visits generated a total of 933 recommendations or comments to general practitioners (2.58 recommendations on average per visited participant).</P>
</CHAR_INTERVENTIONS>
<CHAR_OUTCOMES MODIFIED="2012-02-24 19:38:00 +0000" MODIFIED_BY="[Empty name]">
<P>
<B>A&amp;E Number</B>
<B>: </B>Total number of admissions to an A&amp;E department (6 months)</P>
<P>
<B>Health Related QoL: </B>Euroqol Visual Analogue Scale (3, 6 months); Euroqol-5 Dimensions health status questionnaire (3, 6 months)</P>
<P>
<B>Institutionalisation People: </B>Total number of people admitted to nursing or residential home (6 months)</P>
<P>
<B>Mortality: </B>Total number of deaths (6 months)</P>
</CHAR_OUTCOMES>
<CHAR_NOTES MODIFIED="2012-05-29 11:58:19 +0100" MODIFIED_BY="[Empty name]">
<P>
<B>Location</B>: Norfolk and Suffolk, U.K.</P>
<P>
<B>Funding Source</B>: NHS Eastern Region R&amp;D and the Academic Pharmacy Practice Unit of the University of East Anglia</P>
<P>
<B>Other notes</B>: Estimated cost of intervention was �144 per participant</P>
</CHAR_NOTES>
</INCLUDED_CHAR>
<INCLUDED_CHAR MODIFIED="2012-02-24 19:45:52 +0000" MODIFIED_BY="[Empty name]" STUDY_ID="STD-Huang-2004">
<CHAR_METHODS MODIFIED="2012-01-26 14:19:07 +0000" MODIFIED_BY="[Empty name]">
<P>
<B>Place of recruitment</B>: location of recruitment not reported; method of solicitation not reported</P>
<P>
<B>Inclusion criteria</B>: aged 65+</P>
</CHAR_METHODS>
<CHAR_PARTICIPANTS MODIFIED="2011-09-15 00:43:58 +0100" MODIFIED_BY="[Empty name]">
<P>
<B>Number randomised</B>: 60 (Intervention) / 60 (Comparison)</P>
<P>
<B>Mean age</B>: 72.0</P>
<P>
<B>Sex (% female)</B>: 45.8%</P>
<P>
<B>Mortality per year in the comparison group</B>: Not reported</P>
<P>
<B>Living alone (%): </B>Not reported</P>
</CHAR_PARTICIPANTS>
<CHAR_INTERVENTIONS MODIFIED="2012-01-26 14:19:26 +0000" MODIFIED_BY="[Empty name]">
<P>
<B>Visitors' professional group</B>: Community health professional</P>
<P>
<B>Frequency and duration of visits</B>: 2 visits over 4 months</P>
<P>
<B>Fall prevention:</B> Yes</P>
<P>
<B>Included exercise</B>: No </P>
<P>
<B>Included multidimensional geriatric assessment:</B> Yes</P>
<P>
<B>Description of intervention: </B>Visitors assessed medical, psychosocial, and environmental falls risk factors. They also provided a falls checklist and an individualised brochure tailored to each participant based on assessment.</P>
<P>
<B>Description of comparison</B>: Standardized fall-prevention information.</P>
<P>
<B>Implementation (fidelity and participant compliance)</B>: Not reported.</P>
</CHAR_INTERVENTIONS>
<CHAR_OUTCOMES MODIFIED="2012-02-24 19:45:51 +0000" MODIFIED_BY="[Empty name]">
<P>
<B>Falls People: </B>Total number of people who experienced a fall (4 months)</P>
<P>
<B>Falls Subjective: </B>Falls self-efficacy (4 months)</P>
</CHAR_OUTCOMES>
<CHAR_NOTES MODIFIED="2011-06-07 10:01:27 +0100" MODIFIED_BY="[Empty name]">
<P>
<B>Location</B>: Hsin-Chu County, northwest Taiwan</P>
<P>
<B>Funding Source</B>: Not reported</P>
<P>
<B>Other notes</B>:</P>
</CHAR_NOTES>
</INCLUDED_CHAR>
<INCLUDED_CHAR MODIFIED="2012-05-03 18:02:46 +0100" MODIFIED_BY="[Empty name]" STUDY_ID="STD-Kingston-2001">
<CHAR_METHODS MODIFIED="2012-01-26 14:20:51 +0000" MODIFIED_BY="[Empty name]">
<P>
<B>Place of recruitment</B>: A&amp;E department case records; method of solicitation not reported</P>
<P>
<B>Inclusion criteria</B>: aged 65-79, female, case reference to "fall"</P>
<P>Excluded if: admitted to hospital or institutional care</P>
</CHAR_METHODS>
<CHAR_PARTICIPANTS MODIFIED="2011-10-03 00:15:38 +0100" MODIFIED_BY="[Empty name]">
<P>
<B>Number randomised</B>: 60 (Intervention) / 49 (Comparison)</P>
<P>
<B>Mean age</B>: 71.9</P>
<P>
<B>Sex (% female)</B>: 100%</P>
<P>
<B>Mortality per year in the comparison group</B>: Not reported</P>
<P>
<B>Living alone (%): </B>Not reported</P>
</CHAR_PARTICIPANTS>
<CHAR_INTERVENTIONS MODIFIED="2012-05-03 18:02:46 +0100" MODIFIED_BY="[Empty name]">
<P>
<B>Visitors' professional group</B>: Health professional</P>
<P>
<B>Frequency and duration of visits</B>: 1 visit over 12 months</P>
<P>
<B>Fall prevention: </B>Yes</P>
<P>
<B>Included exercise</B>: Yes</P>
<P>
<B>Included multidimensional geriatric assessment:</B> No</P>
<P>
<B>Description of intervention: </B>Visitors provided advice for pain control and medication, how to get up after a fall, falls risk factors, diet, and exercise. Visits also included referrals to other health services.</P>
<P>
<B>Description of comparison</B>: Usual care</P>
<P>
<B>Implementation (fidelity and participant compliance)</B>: Not reported</P>
</CHAR_INTERVENTIONS>
<CHAR_OUTCOMES MODIFIED="2012-01-30 17:10:16 +0000" MODIFIED_BY="[Empty name]">
<P>
<B>Health Related QoL: </B>Medical Outcomes Study Short Form Health Survey-36 items for General Health (3 months); Mental Health (3 months); Physical Health (3 months)</P>
</CHAR_OUTCOMES>
<CHAR_NOTES MODIFIED="2011-09-16 14:23:20 +0100" MODIFIED_BY="[Empty name]">
<P>
<B>Location</B>: North Staffordshire, U.K.</P>
<P>
<B>Funding Source</B>: Not reported</P>
<P>
<B>Other notes</B>:</P>
</CHAR_NOTES>
</INCLUDED_CHAR>
<INCLUDED_CHAR MODIFIED="2012-03-09 19:06:39 +0000" MODIFIED_BY="[Empty name]" STUDY_ID="STD-Kono-2004">
<CHAR_METHODS MODIFIED="2012-01-26 14:21:59 +0000" MODIFIED_BY="[Empty name]">
<P>
<B>Place of recruitment</B>: location of recruitment not reported; method of solicitation not reported</P>
<P>
<B>Inclusion criteria</B>: aged 65+, able to walk only with assistance, went outdoors less than 3 times a week</P>
</CHAR_METHODS>
<CHAR_PARTICIPANTS MODIFIED="2012-03-09 19:06:39 +0000" MODIFIED_BY="[Empty name]">
<P>
<B>Number randomised</B>: 59 (Intervention) / 60 (Comparison)</P>
<P>
<B>Mean age</B>: 82.7</P>
<P>
<B>Sex (% female)</B>: 47.0%</P>
<P>
<B>Mortality per year in the comparison group</B>: 6.7%</P>
<P>
<B>Living alone (%): </B>Not reported</P>
</CHAR_PARTICIPANTS>
<CHAR_INTERVENTIONS MODIFIED="2012-02-25 15:51:54 +0000" MODIFIED_BY="[Empty name]">
<P>
<B>Visitors' professional group</B>: Public health nurses</P>
<P>
<B>Frequency and duration of visits</B>: 4.3 visits on average over 18 months</P>
<P>
<B>Fall prevention:</B> No</P>
<P>
<B>Included exercise</B>: No</P>
<P>
<B>Included multidimensional geriatric assessment: </B>Yes</P>
<P>
<B>Description of intervention: </B>Visits included comprehensive in-home assessments, specific care recommendations, and the offering of care services if needed.</P>
<P>
<B>Description of comparison</B>: Usual care</P>
<P>
<B>Implementation (fidelity and participant compliance)</B>: Not reported</P>
</CHAR_INTERVENTIONS>
<CHAR_OUTCOMES MODIFIED="2012-03-07 18:36:19 +0000" MODIFIED_BY="[Empty name]">
<P>
<B>Falls Subjective: </B>Falls self-efficacy (18 months)</P>
<P>
<B>Functioning ADL/IADL: </B>Barthal Activities of Daily Living Index (18 months); TMIG Index of Competence (18 months)</P>
<P>
<B>Hospitalisation People: </B>Total number of people hospitalised (18 months)</P>
<P>
<B>Institutionalisation People: </B>Total number of people admitted to nursing home (18 months)</P>
<P>
<B>Mortality: </B>Total number of deaths (18 months)</P>
<P>
<B>Psychiatric Anxiety and Depression: </B>Geriatric Depression Scale (18 months)</P>
</CHAR_OUTCOMES>
<CHAR_NOTES MODIFIED="2011-09-16 14:23:31 +0100" MODIFIED_BY="[Empty name]">
<P>
<B>Location</B>: Saku City, Japan</P>
<P>
<B>Funding Source</B>: Japan Ministry of Health, Labour Welfare, Kimura Foundation for Nursing Education, Mitsubishi Foundation, and Pfizer Health Research Foundation</P>
<P>
<B>Other notes</B>:</P>
</CHAR_NOTES>
</INCLUDED_CHAR>
<INCLUDED_CHAR MODIFIED="2013-01-23 23:46:18 +0000" MODIFIED_BY="[Empty name]" STUDY_ID="STD-Kono-2011">
<CHAR_METHODS MODIFIED="2013-01-23 23:43:53 +0000" MODIFIED_BY="[Empty name]">
<P>
<B>Place of recruitment</B>: Long-Term Care Insurance Registries; solicited via mail.</P>
<P>
<B>Inclusion criteria</B>: Aged 65+, ambulatory, living at home, and not having utilised formal long-term care services for the past 3 months, and frail.</P>
</CHAR_METHODS>
<CHAR_PARTICIPANTS MODIFIED="2013-01-23 23:44:33 +0000" MODIFIED_BY="[Empty name]">
<P>
<B>Number randomised</B>: 161 (Intervention) / 162 (Comparison)</P>
<P>
<B>Mean age</B>: 79.9</P>
<P>
<B>Sex (% female)</B>: 74.0%</P>
<P>
<B>Mortality per year in the comparison group</B>: 6.2%</P>
<P>
<B>Living alone (%): </B>27.9%</P>
</CHAR_PARTICIPANTS>
<CHAR_INTERVENTIONS MODIFIED="2013-01-23 23:45:34 +0000" MODIFIED_BY="[Empty name]">
<P>
<B>Visitors' professional group</B>: Nurses, Care Managers, or Social Workers</P>
<P>
<B>Frequency and duration of visits</B>: Visits every 6 months for 2 years (4 visits total)</P>
<P>
<B>Fall prevention: </B>No</P>
<P>
<B>Included exercise</B>: No</P>
<P>
<B>Included multidimensional geriatric assessment: </B>Yes</P>
<P>
<B>Description of intervention: </B>Visits included structured multidimensional interview-based assessments of five key elements: locomotion, daily activities, social contacts or relationships with other people, health conditions, and signs of abuse.</P>
<P>
<B>Description of comparison</B>: No treatment</P>
<P>
<B>Implementation (fidelity and participant compliance)</B>: See Table 3. For the majority of participants, all four visits were implemented (first visit: 87%, second: 85.7%, third: 83.9%, fourth 83.9%). A total of 13 additional home visits between the routine home visits were provided to 11 elders in the intervention group.</P>
</CHAR_INTERVENTIONS>
<CHAR_OUTCOMES MODIFIED="2013-01-23 23:46:02 +0000" MODIFIED_BY="[Empty name]">
<P>
<B>Funcational ADLs/IADLs</B>: Barthel Index (24 months); Tokyo Metropolitan Institute of Gerontology Index of Competence (24 months)</P>
<P>Institutionalisation People: Total number of people institutionalised (24 months)</P>
<P>Mortality: Total number of deaths (24 months)</P>
<P>Psychiatric Anxiety and Depression: Geriatric Depression Scale &#8211; Japanese translation (24 months)</P>
</CHAR_OUTCOMES>
<CHAR_NOTES MODIFIED="2013-01-23 23:46:18 +0000" MODIFIED_BY="[Empty name]">
<P>
<B>Location</B>: Izumiotsu, Sennan, and Misaki, in Osaka, Japan</P>
<P>
<B>Funding Source</B>: Japan Society for the Promotion of Science</P>
<P>
<B>Other notes</B>:</P>
</CHAR_NOTES>
</INCLUDED_CHAR>
<INCLUDED_CHAR MODIFIED="2012-01-26 14:24:06 +0000" MODIFIED_BY="[Empty name]" STUDY_ID="STD-Krebs-1998">
<CHAR_METHODS MODIFIED="2012-01-26 14:23:50 +0000" MODIFIED_BY="[Empty name]">
<P>
<B>Place of recruitment</B>: Community agencies, senior centres, and senior housing sites; solicited by mail, telephone, and clinician referrals</P>
<P>
<B>Inclusion criteria</B>: aged 60+, reported one or more functional limitations, had no medical history hindering exercise, were not receiving rehabilitation services, ambulatory with or without assistive devices, willingness to participate</P>
</CHAR_METHODS>
<CHAR_PARTICIPANTS MODIFIED="2012-01-26 10:04:55 +0000" MODIFIED_BY="[Empty name]">
<P>
<B>Number randomised</B>: 54 (Intervention) / 66 (Comparison)</P>
<P>
<B>Mean age</B>: 74.3</P>
<P>
<B>Sex (% female)</B>: 74.2%</P>
<P>
<B>Mortality per year in the comparison group</B>: Not reported</P>
<P>
<B>Living alone (%): </B>Did not report</P>
</CHAR_PARTICIPANTS>
<CHAR_INTERVENTIONS MODIFIED="2012-01-26 14:24:06 +0000" MODIFIED_BY="[Empty name]">
<P>
<B>Visitors' professional group</B>: Physical therapist</P>
<P>
<B>Frequency and duration of visits</B>: 2 visits over 6 months</P>
<P>
<B>Fall prevention: </B>Yes</P>
<P>
<B>Included exercise</B>: Yes</P>
<P>
<B>Included multidimensional geriatric assessment:</B> No</P>
<P>
<B>Description of intervention: </B>Visits involved guidance during a 35-minute videotape programme of 11 limb-strengthing, resistance-based exercises.</P>
<P>
<B>Description of comparison</B>: No-exercise treatment as usual</P>
<P>
<B>Implementation (fidelity and participant compliance)</B>: Providers made average of 7.5 supplemental telephone contacts per intervention participant during the 6 months for assisting with intervention. 77.8% of intervention participants adhered to the recommended exercise frequency and level of resistance.</P>
</CHAR_INTERVENTIONS>
<CHAR_OUTCOMES MODIFIED="2011-07-09 22:35:43 +0100" MODIFIED_BY="[Empty name]">
<P>
<B>No relevant outcome data reported</B>
</P>
</CHAR_OUTCOMES>
<CHAR_NOTES MODIFIED="2011-07-09 22:37:04 +0100" MODIFIED_BY="[Empty name]">
<P>
<B>Location</B>: Boston, Massachusetts, U.S.A.</P>
<P>
<B>Funding Source</B>: National Institutes of Health</P>
<P>
<B>Other notes</B>:</P>
</CHAR_NOTES>
</INCLUDED_CHAR>
<INCLUDED_CHAR MODIFIED="2012-05-29 11:58:34 +0100" MODIFIED_BY="[Empty name]" STUDY_ID="STD-Lenaghan-2007">
<CHAR_METHODS MODIFIED="2011-09-12 22:19:54 +0100" MODIFIED_BY="[Empty name]">
<P>
<B>Place of recruitment</B>: General Practice; solicited by mail and telephone.</P>
<P>
<B>Inclusion criteria</B>: aged 80+, prescribed 4+ daily oral medications, and at least one of the following: living alone, confused mental state, vision or hearing impairment, medication-related morbidity, or 7+ regular oral medicines.</P>
<P>Excluded if: used adherence aid.</P>
</CHAR_METHODS>
<CHAR_PARTICIPANTS MODIFIED="2012-03-09 19:07:23 +0000" MODIFIED_BY="[Empty name]">
<P>
<B>Number randomised</B>: 68 (Intervention) / 66 (Comparison)</P>
<P>
<B>Mean age</B>: 84.3</P>
<P>
<B>Sex (% female)</B>: 65.7%</P>
<P>
<B>Mortality per year in the comparison group</B>: 17.9%</P>
<P>
<B>Living alone (%)</B>: Not reported</P>
</CHAR_PARTICIPANTS>
<CHAR_INTERVENTIONS MODIFIED="2012-01-26 14:25:36 +0000" MODIFIED_BY="[Empty name]">
<P>
<B>Visitors' professional group</B>: Community pharmacist</P>
<P>
<B>Frequency and duration of visits</B>: 2 visits over 6-8 weeks</P>
<P>
<B>Fall prevention: </B>No</P>
<P>
<B>Included exercise</B>: No</P>
<P>
<B>Included multidimensional geriatric assessment: </B>No</P>
<P>
<B>Description of intervention: </B>Initial visit included patient education, removal of out-of-date drugs, assessment for adherence aid. Single follow-up visit was 6-8 weeks later to reinforce treatment plan and assess need for additional changes. Pharmacist and general practitioner also met to discuss medication changes.</P>
<P>
<B>Description of comparison</B>: Usual care</P>
<P>
<B>Implementation (fidelity and participant compliance)</B>: 94.2% of intervention participants received the intervention.</P>
</CHAR_INTERVENTIONS>
<CHAR_OUTCOMES MODIFIED="2012-02-25 17:16:12 +0000" MODIFIED_BY="[Empty name]">
<P>
<B>Health Related QoL: </B>EQ-5d (6 months); Visual Analogue Scale (6 months)</P>
<P>
<B>Hospitalisation Admissions: </B>Total number of hospital admissions (6 months)</P>
<P>
<B>Institutionalisation People: </B>Total number of people admitted to nursing home (6 months)</P>
<P>
<B>Mortality: </B>Total number of deaths (6 months)</P>
</CHAR_OUTCOMES>
<CHAR_NOTES MODIFIED="2012-05-29 11:58:34 +0100" MODIFIED_BY="[Empty name]">
<P>
<B>Location</B>: Norwich District, U.K.</P>
<P>
<B>Funding Source</B>: NHS Executive Eastern Region research funding</P>
<P>
<B>Other notes</B>: Estimated cost of intervention was �122 per participant</P>
</CHAR_NOTES>
</INCLUDED_CHAR>
<INCLUDED_CHAR MODIFIED="2013-02-01 10:30:31 +0000" MODIFIED_BY="[Empty name]" STUDY_ID="STD-Lightbody-2002">
<CHAR_METHODS MODIFIED="2013-02-01 10:30:31 +0000" MODIFIED_BY="[Empty name]">
<P>
<B>Place of recruitment</B>: A&amp;E; Solicitation method not reported.</P>
<P>
<B>Inclusion criteria</B>: aged 65+ years, attending A&amp;E with a fall.</P>
<P>Excluded if: admitted to hospital as a result of the Index fall, lived in institutional care, or were out of the area.</P>
</CHAR_METHODS>
<CHAR_PARTICIPANTS MODIFIED="2013-01-23 23:11:59 +0000" MODIFIED_BY="[Empty name]">
<P>
<B>Number randomised</B>: 171 (Intervention) / 177 (Comparison)</P>
<P>
<B>Mean age</B>: Median 75 (IQR 70-81)</P>
<P>
<B>Sex (% female)</B>: 74.4%</P>
<P>
<B>Mortality per year in the comparison group</B>: 8.0%</P>
<P>
<B>Living alone (%): </B>44.0%</P>
</CHAR_PARTICIPANTS>
<CHAR_INTERVENTIONS MODIFIED="2013-02-01 09:26:14 +0000" MODIFIED_BY="[Empty name]">
<P>
<B>Visitors' professional group</B>: Nurse</P>
<P>
<B>Frequency and duration of visits</B>: 1 visit</P>
<P>
<B>Fall prevention: </B>Yes</P>
<P>
<B>Included exercise</B>: No</P>
<P>
<B>Included multidimensional geriatric assessment: </B>Yes</P>
<P>
<B>Description of intervention: </B>The intervention group was assessed for risk factors for falls at home by the falls nurse 2&#8211;4 weeks following the Index fall. Medical, functional, and environmental items were assessed. Participants were then given advice and education about safety in the home, and simple modifications were made with consent.</P>
<P>
<B>Description of comparison</B>: Usual care</P>
<P>
<B>Implementation (fidelity and participant compliance)</B>: 99.4% of intervention participants received the home visit.</P>
</CHAR_INTERVENTIONS>
<CHAR_OUTCOMES MODIFIED="2013-01-23 23:19:23 +0000" MODIFIED_BY="[Empty name]">
<P>
<B>A&amp;E People: </B>Total number of people presenting to A&amp;E (6 months)</P>
<P>
<B>Falls Number: </B>Total number of falls (6 months)</P>
<P>
<B>Falls People: </B>Total number of people who experienced a fall (6 months)</P>
<P>
<B>Functioning ADL/IADL: </B>Barthal index (6 months)</P>
<P>
<B>Hospital Admissions: </B>Total number of falls-related hospital admissions (6 months)</P>
<P>
<B>Hospital Days: </B>Total number of days spent in hospital beds (6 months)</P>
<P>
<B>Mortality: </B>Total number of deaths (6 months)</P>
</CHAR_OUTCOMES>
<CHAR_NOTES MODIFIED="2013-01-23 23:19:54 +0000" MODIFIED_BY="[Empty name]">
<P>
<B>Location</B>: Liverpool, UK</P>
<P>
<B>Funding Source</B>: North West Region NHS Executive; Liverpool and Wirral Research and Development Liaison Group</P>
<P>
<B>Other notes</B>:</P>
</CHAR_NOTES>
</INCLUDED_CHAR>
<INCLUDED_CHAR MODIFIED="2012-02-25 17:40:08 +0000" MODIFIED_BY="[Empty name]" STUDY_ID="STD-Lin-2007">
<CHAR_METHODS MODIFIED="2011-09-12 22:20:09 +0100" MODIFIED_BY="[Empty name]">
<P>
<B>Place of recruitment</B>: Clinics and hospitals; method of solicitation not reported.</P>
<P>
<B>Inclusion criteria</B>: aged 65+, required medical attention due to sustaining a fall in the previous 4 weeks.</P>
</CHAR_METHODS>
<CHAR_PARTICIPANTS MODIFIED="2012-02-25 17:35:01 +0000" MODIFIED_BY="[Empty name]">
<P>
<B>Number randomised</B>: 50 (Intervention) / 50 (Comparison)</P>
<P>
<B>Mean age</B>: 76.8</P>
<P>
<B>Sex (% female)</B>: 51.0%</P>
<P>
<B>Mortality per year in the comparison group</B>: 0.0%</P>
<P>
<B>Living alone (%): </B>34.0.%</P>
</CHAR_PARTICIPANTS>
<CHAR_INTERVENTIONS MODIFIED="2012-02-25 17:40:08 +0000" MODIFIED_BY="[Empty name]">
<P>
<B>Visitors' professional group</B>: Physical therapist</P>
<P>
<B>Frequency and duration of visits</B>: 8 visits over 4 months</P>
<P>
<B>Fall prevention:</B> Yes</P>
<P>
<B>Included exercise</B>: Yes</P>
<P>
<B>Included multidimensional geriatric assessment: </B>No</P>
<P>
<B>Description of intervention: </B>Visitors provided individualised physiological training consisting of stretching, muscle strengthening, and balance training at increasing levels of difficulty.</P>
<P>
<B>Description of comparison</B>: Attention-matched control, with education group receiving social visits and pamphlets on fall prevention</P>
<P>
<B>Implementation (fidelity and participant compliance)</B>: Not reported</P>
</CHAR_INTERVENTIONS>
<CHAR_OUTCOMES MODIFIED="2012-02-25 17:33:42 +0000" MODIFIED_BY="[Empty name]">
<P>
<B>Falls People: </B>Total number of people who experienced a fall (8 months)</P>
<P>
<B>Falls Subjective: </B>Fear of falling (6, 8 months)</P>
<P>
<B>Functioning ADL/IADL: </B>Older Americans Resources and Services Multidimensional Functional Assessment Questionnaire (6, 8 months)</P>
<P>
<B>Health Related QoL: </B>World Health Organisation Quality of Life Instrument Environmental (6, 8 months); Physical (6, 8 months); Psychological (6, 8 months); and Social scales (6, 8 months)</P>
<P>
<B>Mortality: </B>Total number of deaths (6, 8 months)</P>
<P>
<B>Psychiatric Anxiety and Depression: </B>Geriatric Depression Scale (6, 8 months)</P>
</CHAR_OUTCOMES>
<CHAR_NOTES MODIFIED="2011-09-16 14:24:09 +0100" MODIFIED_BY="[Empty name]">
<P>
<B>Location</B>: Shin-Sher township, Taiwan</P>
<P>
<B>Funding Source</B>: The Bureau of Health Promotion, Department of Health, and the National Science Council, Taiwan </P>
<P>
<B>Other notes</B>:</P>
</CHAR_NOTES>
</INCLUDED_CHAR>
<INCLUDED_CHAR MODIFIED="2012-03-07 17:40:28 +0000" MODIFIED_BY="[Empty name]" STUDY_ID="STD-Liu_x002d_Ambrose-2008">
<CHAR_METHODS MODIFIED="2012-01-26 14:27:46 +0000" MODIFIED_BY="[Empty name]">
<P>
<B>Place of recruitment</B>: Referral-based falls clinics; solicited by in-person contact at falls clinic</P>
<P>
<B>Inclusion criteria</B>: aged 70+, community dwelling, could walk 3 meters, and at least one of the following: one additional fall not related to fainting in the previous year, completion of walking task, low physiological impairment.</P>
<P>Excluded if: progressive neurological condition, life expectancy of less than 12 months, high cognitive impairment.</P>
</CHAR_METHODS>
<CHAR_PARTICIPANTS MODIFIED="2012-03-07 17:40:28 +0000" MODIFIED_BY="[Empty name]">
<P>
<B>Number randomised</B>: 31 (Intervention) / 28 (Comparison)</P>
<P>
<B>Mean age</B>: 82.2</P>
<P>
<B>Sex (% female)</B>: 69.5%</P>
<P>
<B>Mortality per year in the comparison group</B>: 10.5%</P>
<P>
<B>Living alone (%): </B>Not reported</P>
</CHAR_PARTICIPANTS>
<CHAR_INTERVENTIONS MODIFIED="2012-01-26 10:05:52 +0000" MODIFIED_BY="[Empty name]">
<P>
<B>Visitors' professional group</B>: Physiotherapists</P>
<P>
<B>Frequency and duration of visits</B>: 5 visits over 6 months</P>
<P>
<B>Fall prevention: </B>Yes</P>
<P>
<B>Included exercise</B>: Yes</P>
<P>
<B>Included multidimensional geriatric assessment:</B> No</P>
<P>
<B>Description of intervention</B>: Programme consisted of home-based balance and strength retraining routine. Physiotherapists prescribed a selection of exercises at the first visit, and returned every other week three additional times to make progressive adjustments to the protocol. Physiotherapists provided participants an exercise manual and encouraged them to perform the exercise programme three times per week and to walk at least twice per week. Physiotherapists made a final visit at 6 months to check and encourage continued adherence.</P>
<P>
<B>Description of comparison</B>: Usual care.</P>
<P>
<B>Implementation (fidelity and participant compliance): </B>25.0% of intervention participants completed the programme 3 times per week or more, 58.3% completed the programme 2 times<B> </B>per week or more, and 66.7% completed the programme at least once per week.</P>
</CHAR_INTERVENTIONS>
<CHAR_OUTCOMES MODIFIED="2012-02-25 17:44:55 +0000" MODIFIED_BY="[Empty name]">
<P>
<B>Falls People: </B>Total number of people who experienced a fall (12 months)</P>
<P>
<B>Falls Subjective: </B>Psychsiological Profile Assessment Z-score (6 months)</P>
<P>
<B>Functioning ADL/IADL: </B>Timed up and go test (6 months)</P>
<P>
<B>Functioning Cognitive: </B>Verbal Digits Backwards Test (6 months); Stroop Color-Word Test (6 months); Trail Making Test Part B (6 months)</P>
<P>
<B>Mortality: </B>Total number of deaths (6 months)</P>
</CHAR_OUTCOMES>
<CHAR_NOTES MODIFIED="2011-09-16 14:24:45 +0100" MODIFIED_BY="[Empty name]">
<P>
<B>Location</B>: Vancouver, British Columbia, Canada</P>
<P>
<B>Funding Source</B>: Canadian Institutes of Health Research</P>
<P>
<B>Other notes</B>:</P>
</CHAR_NOTES>
</INCLUDED_CHAR>
<INCLUDED_CHAR MODIFIED="2012-05-03 18:02:56 +0100" MODIFIED_BY="[Empty name]" STUDY_ID="STD-Luker-1981">
<CHAR_METHODS MODIFIED="2012-01-26 14:29:15 +0000" MODIFIED_BY="[Empty name]">
<P>
<B>Place of recruitment</B>: General Practice; solicited by mail</P>
<P>
<B>Inclusion criteria</B>: aged 70+, no mental impairment, female, living alone</P>
</CHAR_METHODS>
<CHAR_PARTICIPANTS MODIFIED="2011-10-03 02:16:11 +0100" MODIFIED_BY="[Empty name]">
<P>
<B>Number randomised</B>: Appx 60 (Intervention) / Appx 60 (Comparison)</P>
<P>
<B>Mean age</B>: Not reported</P>
<P>
<B>Sex (% female)</B>: 100%</P>
<P>
<B>Mortality per year in the comparison group</B>: Not reported</P>
<P>
<B>Living alone (%): </B>100%</P>
</CHAR_PARTICIPANTS>
<CHAR_INTERVENTIONS MODIFIED="2012-05-03 18:02:56 +0100" MODIFIED_BY="[Empty name]">
<P>
<B>Visitors' professional group</B>: Health rofessional</P>
<P>
<B>Frequency and duration of visits</B>: 4 visits over 4 months</P>
<P>
<B>Fall prevention:</B> No</P>
<P>
<B>Included exercise</B>: No</P>
<P>
<B>Included multidimensional geriatric assessment: </B>No</P>
<P>
<B>Description of intervention: </B>Visitors identified participants' potential and actual health problems and then developed a plan of action tailored to discovered problems.</P>
<P>
<B>Description of comparison</B>: Usual care</P>
<P>
<B>Implementation (fidelity and participant compliance): </B>Not reported</P>
</CHAR_INTERVENTIONS>
<CHAR_OUTCOMES MODIFIED="2011-10-31 13:19:31 +0000" MODIFIED_BY="[Empty name]">
<P>
<B>No relevant outcome data reported </B>
</P>
</CHAR_OUTCOMES>
<CHAR_NOTES MODIFIED="2011-04-08 15:24:01 +0100" MODIFIED_BY="[Empty name]">
<P>
<B>Location</B>: Scotland</P>
<P>
<B>Funding Source</B>: Scottish Home and Health Department</P>
<P>
<B>Other notes</B>:</P>
</CHAR_NOTES>
</INCLUDED_CHAR>
<INCLUDED_CHAR MODIFIED="2012-05-03 18:00:44 +0100" MODIFIED_BY="[Empty name]" STUDY_ID="STD-Luukinen-2006">
<CHAR_METHODS MODIFIED="2012-01-26 14:32:00 +0000" MODIFIED_BY="[Empty name]">
<P>
<B>Place of recruitment</B>: City registry; solicited by mail</P>
<P>
<B>Inclusion criteria</B>: aged 85+ and at least one of the following: poor cognition, 2 or more falls during preceding year, frequent feelings of loneliness, poor self-rated health, poor visual acuity, poor hearing, depression, impaired balance</P>
</CHAR_METHODS>
<CHAR_PARTICIPANTS MODIFIED="2012-03-02 15:16:10 +0000" MODIFIED_BY="[Empty name]">
<P>
<B>Number randomised</B>: 243 (Intervention) / 243 (Comparison)</P>
<P>
<B>Mean age</B>: 88.0</P>
<P>
<B>Sex (% female)</B>: 79.0%</P>
<P>
<B>Mortality per year in the comparison group</B>: 15.4% </P>
<P>
<B>Living alone (%): </B>Not reported</P>
</CHAR_PARTICIPANTS>
<CHAR_INTERVENTIONS MODIFIED="2012-05-03 18:00:44 +0100" MODIFIED_BY="[Empty name]">
<P>
<B>Visitors' professional group</B>: Occupational therapist, physical therapist</P>
<P>
<B>Frequency and duration of visits</B>: 3 visits on average over 3 months</P>
<P>
<B>Fall prevention: </B>Yes</P>
<P>
<B>Included exercise</B>: Yes</P>
<P>
<B>Included multidimensional geriatric assessment:</B> No</P>
<P>
<B>Description of intervention: </B>Visits involved a physiological assessment and physiotherapy treatment with a problem solving approach at home or in out-patient rehabilitation centre.</P>
<P>
<B>Description of comparison</B>: Usual care</P>
<P>
<B>Implementation (fidelity and participant compliance)</B>: Not reported</P>
</CHAR_INTERVENTIONS>
<CHAR_OUTCOMES MODIFIED="2012-03-13 18:51:12 +0000" MODIFIED_BY="[Empty name]">
<P>
<B>A&amp;E People</B>: Total number of people seeking first aid in hospital (16 months)</P>
<P>
<B>Falls Number: </B>Total number of falls (16 months)</P>
<P>
<B>Falls People: </B>Total number of people who experienced a fall (16 months)</P>
<P>
<B>Functioning ADL/IADL:</B> Severe restriction (16 months)</P>
<P>
<B>Functioning Cognitive: </B>Mini-Mental State Examination (16 months)</P>
<P>
<B>Health Related QoL: </B>Poor self-related health (16 months)</P>
<P>
<B>Injuries Number: </B>Number of injurious falls per person (16 months)</P>
<P>
<B>Injuries People: </B>Total number of people experiencing injury due to fall (16 months)</P>
<P>
<B>Mortality: </B>Total number of deaths (16 months)</P>
<P>
<B>Psychiatric Anxiety and Depression: </B>Geriatric Depression Scale (16 months)</P>
</CHAR_OUTCOMES>
<CHAR_NOTES MODIFIED="2011-04-27 07:03:50 +0100" MODIFIED_BY="[Empty name]">
<P>
<B>Location</B>: Oulu, Finland</P>
<P>
<B>Funding Source</B>: Ministry of Health and Social Affairs of Finland</P>
<P>
<B>Other notes</B>:</P>
</CHAR_NOTES>
</INCLUDED_CHAR>
<INCLUDED_CHAR MODIFIED="2012-02-25 18:48:04 +0000" MODIFIED_BY="[Empty name]" STUDY_ID="STD-Markle_x002d_Reid-2006">
<CHAR_METHODS MODIFIED="2011-09-12 22:22:42 +0100" MODIFIED_BY="[Empty name]">
<P>
<B>Place of recruitment</B>: Community Care Access Centre registry; method of solicitation not reported.</P>
<P>
<B>Inclusion criteria</B>: aged 75+, require assistance with personal care. </P>
<P>Excluded if: refused to give informed consent, poor cognitive or physical functioning, deemed eligible for nursing services, unable to understand English.</P>
</CHAR_METHODS>
<CHAR_PARTICIPANTS MODIFIED="2011-09-15 00:45:14 +0100" MODIFIED_BY="[Empty name]">
<P>
<B>Number randomised</B>: 144 (Intervention) / 144 (Comparison)</P>
<P>
<B>Mean age</B>: 83.8</P>
<P>
<B>Sex (% female)</B>: 76.9%</P>
<P>
<B>Mortality per year in the comparison group</B>: Not reported</P>
<P>
<B>Living alone (%): </B>Not reported</P>
</CHAR_PARTICIPANTS>
<CHAR_INTERVENTIONS MODIFIED="2012-01-26 14:39:12 +0000" MODIFIED_BY="[Empty name]">
<P>
<B>Visitors' professional group</B>: Registered nurse</P>
<P>
<B>Frequency and duration of visits</B>: Median of 5 visits over 6 months</P>
<P>
<B>Fall prevention: </B>No</P>
<P>
<B>Included exercise</B>: No</P>
<P>
<B>Included multidimensional geriatric assessment: </B> Yes</P>
<P>
<B>Description of intervention: </B>Vistis involved usual care plus a proactive nursing health promotion intervention that included an initial health assessment, health education, identification of risk factors for functional decline, and bolstering of environmental support.</P>
<P>
<B>Description of comparison</B>: Usual home care services</P>
<P>
<B>Implementation (fidelity and participant compliance)</B>: 84.7 % of intervention participants received the intervention.</P>
</CHAR_INTERVENTIONS>
<CHAR_OUTCOMES MODIFIED="2012-02-25 18:48:04 +0000" MODIFIED_BY="[Empty name]">
<P>
<B>Health Related QoL: </B>Medical Outcomes Study Short Form Health Survey-36 items for Mental Health (6 months) and Physical Health (6 months)</P>
<P>
<B>Psychiatric Anxiety and Depression: </B>Center for Epidemiologic Studies Depression Scale (CES - D) (6 months)</P>
</CHAR_OUTCOMES>
<CHAR_NOTES MODIFIED="2011-09-16 14:25:22 +0100" MODIFIED_BY="[Empty name]">
<P>
<B>Location</B>: Ontario, Canada</P>
<P>
<B>Funding Source</B>: Canadian Health Services Research Foundation, Ontario Ministry of Health and Long-term Care, Community Care Access Centre of Halton, McMaster University, System-linked Research Unit on Health &amp; Social Services Utilisation</P>
<P>
<B>Other notes</B>:</P>
</CHAR_NOTES>
</INCLUDED_CHAR>
<INCLUDED_CHAR MODIFIED="2012-03-02 15:27:09 +0000" MODIFIED_BY="[Empty name]" STUDY_ID="STD-Markle_x002d_Reid-2010">
<CHAR_METHODS MODIFIED="2011-09-12 22:22:56 +0100" MODIFIED_BY="[Empty name]">
<P>
<B>Place of recruitment</B>: Community Care Access Centre registry; method of solicitation not reported.</P>
<P>
<B>Inclusion criteria</B>: aged 75+, low cognitive impairment, at risk for falls, required assistance for personal care, competent in English or with a translator available.</P>
</CHAR_METHODS>
<CHAR_PARTICIPANTS MODIFIED="2012-03-02 15:27:09 +0000" MODIFIED_BY="[Empty name]">
<P>
<B>Number randomised</B>: 55 (Intervention) / 54 (Comparison)</P>
<P>
<B>Mean age</B>: Not reported</P>
<P>
<B>Sex (% female)</B>: 71.7%</P>
<P>
<B>Mortality per year in the comparison group</B>: 14.5% </P>
<P>
<B>Living alone (%): </B>43.0%</P>
</CHAR_PARTICIPANTS>
<CHAR_INTERVENTIONS MODIFIED="2012-01-26 14:40:28 +0000" MODIFIED_BY="[Empty name]">
<P>
<B>Visitors' professional group</B>: Case manager, registered nurse, occupational therapist, physiotherapist, registered dietitian</P>
<P>
<B>Frequency and duration of visits</B>: Minimum of 6 visits over 6 months</P>
<P>
<B>Fall prevention: </B>Yes</P>
<P>
<B>Included exercise</B>: No</P>
<P>
<B>Included multidimensional geriatric assessment: </B>Yes</P>
<P>
<B>Description of intervention: </B>Visits involved assessment of known risk factors for falls and other factors influencing health, management of modifiable fall risk factors, and support and education about falls prevention.</P>
<P>
<B>Description of comparison</B>: Usual care</P>
<P>
<B>Implementation (fidelity and participant compliance)</B>: 100% of intervention participants received the intervention.</P>
</CHAR_INTERVENTIONS>
<CHAR_OUTCOMES MODIFIED="2012-02-25 19:01:23 +0000" MODIFIED_BY="[Empty name]">
<P>
<B>Falls Number:</B>
<B> </B>Number of falls per person (6 months)</P>
<P>
<B>Falls Subjective: </B>Modified Falls Efficacy Scale (6 months)</P>
<P>
<B>Functioning Cognitive: </B>Short Mini-Mental State Examination (6 months)</P>
<P>
<B>Health Related QoL: </B>Medical Outcomes Study Short Form Health Survey-36 items for Mental Health (6 months) and Physical Health (6 months)</P>
<P>
<B>Hospitalisation Days: </B>Number of acute hospital days for fall per person (6 months)</P>
<P>
<B>Mortality</B>: Total number of deaths (6 months)</P>
<P>
<B>Psychiatric Anxiety and Depression: </B>Center for Epidemiologic Studies Depression Scale (CES - D) (6 months)</P>
</CHAR_OUTCOMES>
<CHAR_NOTES MODIFIED="2011-09-16 14:25:48 +0100" MODIFIED_BY="[Empty name]">
<P>
<B>Location</B>: Ontario, Canada</P>
<P>
<B>Funding Source</B>: Canadian Patient Safety Institute (CPSI &#8211; Grant Number RFAAA0506164), Community Care Access Centre of Halton, McMaster University System-Linked Research Unit on Health and Social Services Utilization, and Ontario Ministry of Health and Long-Term Care</P>
<P>
<B>Other notes</B>:</P>
</CHAR_NOTES>
</INCLUDED_CHAR>
<INCLUDED_CHAR MODIFIED="2012-03-08 12:21:01 +0000" MODIFIED_BY="[Empty name]" STUDY_ID="STD-McEwan-1990">
<CHAR_METHODS MODIFIED="2012-01-26 14:41:37 +0000" MODIFIED_BY="[Empty name]">
<P>
<B>Place of recruitment</B>: General Practice; method of solicitation not reported.</P>
<P>
<B>Inclusion criteria</B>: aged 75+, registered with the General Practice in 1986</P>
<P>Excluded if: "too ill" or in hospital</P>
</CHAR_METHODS>
<CHAR_PARTICIPANTS MODIFIED="2012-03-08 12:21:00 +0000" MODIFIED_BY="[Empty name]">
<P>
<B>Number randomised</B>: 151 (Intervention) / 145 (Comparison)</P>
<P>
<B>Mean age</B>: Not reported</P>
<P>
<B>Sex (% female)</B>: Not reported</P>
<P>
<B>Mortality per year in the comparison group</B>: 9.5%</P>
<P>
<B>Living alone (%): </B>Not reported</P>
</CHAR_PARTICIPANTS>
<CHAR_INTERVENTIONS MODIFIED="2012-01-26 14:41:49 +0000" MODIFIED_BY="[Empty name]">
<P>
<B>Visitors' professional group</B>: Registered nurse</P>
<P>
<B>Frequency and duration of visits</B>: 1 visit over 20 months</P>
<P>
<B>Fall prevention:</B> No</P>
<P>
<B>Included exercise</B>: No</P>
<P>
<B>Included multidimensional geriatric assessment: </B>Yes</P>
<P>
<B>Description of intervention: </B>Visits involved special medical screening and assessment, health information provision, and referals and/or advice based on assessment results.</P>
<P>
<B>Description of comparison</B>: Usual care</P>
<P>
<B>Implementation (fidelity and participant compliance)</B>: Not reported</P>
</CHAR_INTERVENTIONS>
<CHAR_OUTCOMES MODIFIED="2011-09-23 20:43:10 +0100" MODIFIED_BY="[Empty name]">
<P>
<B>Hospitalisation People: </B>Total number of people in hospital or too ill to be contacted at end of study (20 months)</P>
<P>
<B>Mortality: </B>Total number of deaths (20 months)</P>
</CHAR_OUTCOMES>
<CHAR_NOTES MODIFIED="2011-04-14 04:08:41 +0100" MODIFIED_BY="[Empty name]">
<P>
<B>Location</B>: Newcastle, England</P>
<P>
<B>Funding Source</B>: Newcastle Health Authority</P>
<P>
<B>Other notes</B>:</P>
</CHAR_NOTES>
</INCLUDED_CHAR>
<INCLUDED_CHAR MODIFIED="2012-01-27 18:01:03 +0000" MODIFIED_BY="[Empty name]" STUDY_ID="STD-Nelson-2004">
<CHAR_METHODS MODIFIED="2012-01-26 14:44:18 +0000" MODIFIED_BY="[Empty name]">
<P>
<B>Place of recruitment</B>: greater Boston area; solicited by newspaper and radio advertisements, and community presentations.</P>
<P>
<B>Inclusion criteria</B>: aged 70+, not currently exercising more than 1 day per week, self-reported at least two functional limitations, low physical performance</P>
<P>Excluded if: unstable cardiovascular disease, psychiatric disorders, neurological or muscular disease, terminal illness, or cognitive impairment</P>
</CHAR_METHODS>
<CHAR_PARTICIPANTS MODIFIED="2012-01-27 18:01:03 +0000" MODIFIED_BY="[Empty name]">
<P>
<B>Number randomised</B>: 34 (Intervention) / 38 (Comparison)</P>
<P>
<B>Mean age</B>: 77.8</P>
<P>
<B>Sex (% female)</B>: 79.2%</P>
<P>
<B>Mortality per year in the comparison group</B>: 0.0%</P>
<P>
<B>Living alone (%): </B>Not reported</P>
</CHAR_PARTICIPANTS>
<CHAR_INTERVENTIONS MODIFIED="2012-01-26 14:44:50 +0000" MODIFIED_BY="[Empty name]">
<P>
<B>Visitors' professional group</B>: Exercise physiologist</P>
<P>
<B>Frequency and duration of visits</B>: 11 visits over 6 months</P>
<P>
<B>Fall prevention: </B>No</P>
<P>
<B>Included exercise</B>: Yes</P>
<P>
<B>Included multidimensional geriatric assessment:</B> No</P>
<P>
<B>Description of intervention: </B>Visits involved exercise programme focusing on strength, balance, and encouragement to increase overall activity. Visitors gave participants a detailed booklet, dumbbells, and adjustable ankle weights. Physiologist also asked about new medical conditions and falls history.</P>
<P>
<B>Description of comparison</B>: Attention-matched control given nutritional education</P>
<P>
<B>Implementation (fidelity and participant compliance)</B>: Intervention participants completed an average of 82.0% of their prescribed exercise sessions.� Comparison participants complied with 75% of their nutrition programme</P>
</CHAR_INTERVENTIONS>
<CHAR_OUTCOMES MODIFIED="2012-01-26 14:44:57 +0000" MODIFIED_BY="[Empty name]">
<P>
<B>Functioning ADL/IADL: </B>Physical Performance Test (6 months)</P>
<P>
<B>Mortality: </B>Total number of deaths (6 months)</P>
</CHAR_OUTCOMES>
<CHAR_NOTES MODIFIED="2012-01-26 14:45:06 +0000" MODIFIED_BY="[Empty name]">
<P>
<B>Location</B>: Greater Boston area, Massachusetts, U.S.A.</P>
<P>
<B>Funding Source</B>: Brookdale Foundation, U.S. Dept of Agriculture; National Institute of Health, USDA Food and Agriculture Sciences Graduate Fellowship, National Institute on Health Research Training programme in Nutrition and Aging</P>
<P>
<B>Other notes</B>: There were two adverse events during the study. One participant in the exercise group fell while doing the tandem walk at home, which resulted in bruises to both arms and one knee, and one participant in the attention-control group had an episode of food poisoning. Both participants were able to continue in the study once they recovered.</P>
</CHAR_NOTES>
</INCLUDED_CHAR>
<INCLUDED_CHAR MODIFIED="2012-03-06 15:42:43 +0000" MODIFIED_BY="[Empty name]" STUDY_ID="STD-Newbury-2001">
<CHAR_METHODS MODIFIED="2012-01-26 14:46:28 +0000" MODIFIED_BY="[Empty name]">
<P>
<B>Place of recruitment</B>: Databases of six General Practices; solicitation by contacting every 20th name on the register</P>
<P>
<B>Inclusion criteria</B>: aged 75+, living independently in community</P>
</CHAR_METHODS>
<CHAR_PARTICIPANTS MODIFIED="2012-03-06 15:42:43 +0000" MODIFIED_BY="[Empty name]">
<P>
<B>Number randomised</B>: 50 (Intervention) / 50 (Comparison)</P>
<P>
<B>Mean age</B>: 79.2</P>
<P>
<B>Sex (% female)</B>: 63.0%</P>
<P>
<B>Mortality per year in the comparison group</B>: 10.0%</P>
<P>
<B>Living alone (%): </B>Not reported</P>
</CHAR_PARTICIPANTS>
<CHAR_INTERVENTIONS MODIFIED="2012-01-26 14:46:40 +0000" MODIFIED_BY="[Empty name]">
<P>
<B>Visitors' professional group</B>: Registered nurse</P>
<P>
<B>Frequency and duration of visits</B>: 1 visit over 6 months</P>
<P>
<B>Fall prevention: </B>Yes</P>
<P>
<B>Included exercise</B>: No</P>
<P>
<B>Included multidimensional geriatric assessment: </B>Yes</P>
<P>
<B>Description of intervention: </B>Visits involved in-home health check with emphasis on functional ability. Visitors counted participants' number of health problems and reported them to participants' general practitioners.</P>
<P>
<B>Description of comparison</B>: Usual care</P>
<P>
<B>Implementation (fidelity and participant compliance)</B>: 96.0% of intervention participants received the intervention.</P>
</CHAR_INTERVENTIONS>
<CHAR_OUTCOMES MODIFIED="2012-02-26 12:26:03 +0000" MODIFIED_BY="[Empty name]">
<P>
<B>Falls People</B>: Total number of people who experienced a fall (12 months)</P>
<P>
<B>Functioning ADL/IADL: </B>Barthal Activities of Daily Living Index (12 months)</P>
<P>
<B>Functioning Cognitive: </B>Mini-Mental State Examination (12 months)</P>
<P>
<B>Health Related QoL: </B>Medical Outcomes Study Short Form Health Survey-36 items for Bodily Pain (12 months); General Health (12 months); Mental Health (12 months); Physical Health (12 months); Role Emotional (12 months); Role Physical (12 months); Social Functioning (12 months); and Vitality (12 months)</P>
<P>
<B>Institutionalisation People: </B>Total number of people admitted to nursing home (12 months)</P>
<P>
<B>Mortality: </B>Total number of deaths (12 months)</P>
</CHAR_OUTCOMES>
<CHAR_NOTES MODIFIED="2011-04-14 04:18:22 +0100" MODIFIED_BY="[Empty name]">
<P>
<B>Location</B>: Adelaide Western Division of General Practice, Australia</P>
<P>
<B>Funding Source</B>: General Practice Evaluation Programme, Commonweath Department of Health and Aged Care</P>
<P>
<B>Other notes</B>:</P>
</CHAR_NOTES>
</INCLUDED_CHAR>
<INCLUDED_CHAR MODIFIED="2013-02-05 22:38:17 +0000" MODIFIED_BY="[Empty name]" STUDY_ID="STD-Pathy-1992">
<CHAR_METHODS MODIFIED="2012-01-26 14:47:44 +0000" MODIFIED_BY="[Empty name]">
<P>
<B>Place of recruitment</B>: General Practice; method of solicitation not reported.</P>
<P>
<B>Inclusion criteria</B>: aged 65+, living in domestic accommodation, registered with the practice</P>
</CHAR_METHODS>
<CHAR_PARTICIPANTS MODIFIED="2013-02-05 22:38:17 +0000" MODIFIED_BY="[Empty name]">
<P>
<B>Number randomised</B>: 369 (Intervention) / 356 (Comparison)</P>
<P>
<B>Mean age</B>: 73.3</P>
<P>
<B>Sex (% female)</B>: 59.9%</P>
<P>
<B>Mortality per year in the comparison group</B>: 8.43%</P>
<P>
<B>Living alone (%): </B>33.5%</P>
</CHAR_PARTICIPANTS>
<CHAR_INTERVENTIONS MODIFIED="2012-03-08 14:18:07 +0000" MODIFIED_BY="[Empty name]">
<P>
<B>Visitors' professional group</B>: Health professional</P>
<P>
<B>Frequency and duration of visits</B>: 9 visits</P>
<P>
<B>Fall prevention: </B>No</P>
<P>
<B>Included exercise</B>: No</P>
<P>
<B>Included multidimensional geriatric assessment:</B> Yes</P>
<P>
<B>Description of intervention: </B>The research team sent screening questionnaires were sent to eligible patients annually. If the questionnaire indicated a problem, a health professional visited the patient at home and provided advice, health education, and referrals to their general practitioners or community services. The visitor was not directly involved in patient care.</P>
<P>
<B>Description of comparison</B>: Usual care</P>
<P>
<B>Implementation (fidelity and participant compliance)</B>: 60.0% of intervention participants received a visit.</P>
</CHAR_INTERVENTIONS>
<CHAR_OUTCOMES MODIFIED="2012-02-26 12:39:11 +0000" MODIFIED_BY="[Empty name]">
<P>
<B>Health Related QoL: </B>Self-rated health (36 months)</P>
<P>
<B>Hospitalisation Admissions: </B>Total number of admissions to hospital (36 months)</P>
<P>
<B>Hospitalisation Days: </B>Total number of days in hospital (36 months)</P>
<P>
<B>Institutionalisation People: </B>Total number of people admitted to nursing home (36 months)</P>
<P>
<B>Mortality: </B>Total number of deaths (36 months)</P>
</CHAR_OUTCOMES>
<CHAR_NOTES MODIFIED="2011-04-14 04:29:56 +0100" MODIFIED_BY="[Empty name]">
<P>
<B>Location</B>: Cardiff, Wales</P>
<P>
<B>Funding Source</B>: Nuffield Provincial Hospital Trust</P>
<P>
<B>Other notes</B>:</P>
</CHAR_NOTES>
</INCLUDED_CHAR>
<INCLUDED_CHAR MODIFIED="2013-01-23 23:32:13 +0000" MODIFIED_BY="[Empty name]" STUDY_ID="STD-Pighills-2011">
<CHAR_METHODS MODIFIED="2013-01-23 23:23:29 +0000" MODIFIED_BY="[Empty name]">
<P>
<B>Place of recruitment</B>: GP registrars; solicited via mail.</P>
<P>
<B>Inclusion criteria</B>: aged 70+ years, history of falls.</P>
<P>Excluded if: living in nursing or residential homes, currently receiving occupational therapy, or those who had received a falls-specific OT intervention in the preceding year.</P>
</CHAR_METHODS>
<CHAR_PARTICIPANTS MODIFIED="2013-01-23 23:24:32 +0000" MODIFIED_BY="[Empty name]">
<P>
<B>Number randomised</B>: 87 (Intervention) / 78 (Comparison)</P>
<P>
<B>Mean age</B>: 78.9</P>
<P>
<B>Sex (% female)</B>: 69.1%</P>
<P>
<B>Mortality per year in the comparison group</B>: 7.7%</P>
<P>
<B>Living alone (%): </B>Did not report</P>
</CHAR_PARTICIPANTS>
<CHAR_INTERVENTIONS MODIFIED="2013-01-23 23:27:09 +0000" MODIFIED_BY="[Empty name]">
<P>
<B>Visitors' professional group</B>: Occupational therapist</P>
<P>
<B>Frequency and duration of visits</B>: 1 visit lasting 1.5 to 2 hours</P>
<P>
<B>Fall prevention: </B>Yes</P>
<P>
<B>Included exercise</B>: No</P>
<P>
<B>Included multidimensional geriatric assessment: </B>No</P>
<P>
<B>Description of intervention: </B>The visit consisted of an environmental assessment and modification of the home by OT.</P>
<P>
<B>Description of comparison</B>: Usual care.</P>
<P>
<B>Implementation (fidelity and participant compliance)</B>: 3.5% of intervention participants refused assessment.�60% participants partially adhered to recommendations for home modification, while 18% fully adhered to recommendations.</P>
</CHAR_INTERVENTIONS>
<CHAR_OUTCOMES MODIFIED="2013-01-23 23:31:31 +0000" MODIFIED_BY="[Empty name]">
<P>
<B>Falls Number: </B>Total number of falls (12 months)</P>
<P>
<B>Falls People: </B>Total number of people who experienced a fall (12 months)</P>
<P>
<B>Falls Subjective: </B>Falls Efficacy Scale International Version (12 months)</P>
<P>
<B>Functional ADL/IADL: </B>Barthal Index (12 months)</P>
<P>
<B>Health-Related QoL: </B>EuroQol (12 months); SF-12 Physical (12 months); SF-12 Mental (12 months)</P>
<P>
<B>Mortality: </B>Total number of deaths (12 months)</P>
</CHAR_OUTCOMES>
<CHAR_NOTES MODIFIED="2013-01-23 23:32:13 +0000" MODIFIED_BY="[Empty name]">
<P>
<B>Location</B>: Yorkshire, UK</P>
<P>
<B>Funding Source</B>: Institute for Health Research National Coordinating Centre for Research Capacity Development; Department of Health Research Capacity Development Programme</P>
<P>
<B>Other notes</B>: We did not extract data from a third group that received an intervention delivered by an unqualified trained assessor.</P>
</CHAR_NOTES>
</INCLUDED_CHAR>
<INCLUDED_CHAR MODIFIED="2012-02-26 12:45:01 +0000" MODIFIED_BY="[Empty name]" STUDY_ID="STD-Ploeg-2010">
<CHAR_METHODS MODIFIED="2011-09-12 22:25:03 +0100" MODIFIED_BY="[Empty name]">
<P>
<B>Place of recruitment</B>: Primary care networks; solicited by postal screening of patients from selected family physicians.</P>
<P>
<B>Inclusion criteria</B>: aged 75+, spoke English. </P>
<P>Excluded if: needed palliative care, had major surgery scheduled in next year, planned to leave country for more than 1 month in next year.</P>
</CHAR_METHODS>
<CHAR_PARTICIPANTS MODIFIED="2012-01-26 10:09:56 +0000" MODIFIED_BY="[Empty name]">
<P>
<B>Number randomised</B>: 361 (Intervention) / 358 (Comparison)</P>
<P>
<B>Mean age</B>: 81.1</P>
<P>
<B>Sex (% female)</B>: 53.1%</P>
<P>
<B>Mortality per year in the comparison group</B>: 2.8%</P>
<P>
<B>Living alone (%): </B>33.9%</P>
</CHAR_PARTICIPANTS>
<CHAR_INTERVENTIONS MODIFIED="2012-01-26 14:49:21 +0000" MODIFIED_BY="[Empty name]">
<P>
<B>Visitors' professional group</B>: Home care nurse</P>
<P>
<B>Frequency and duration of visits</B>: Average of 3.03 visits over 12 months</P>
<P>
<B>Fall prevention:</B> No</P>
<P>
<B>Included exercise</B>: No</P>
<P>
<B>Included multidimensional geriatric assessment:</B> Yes</P>
<P>
<B>Description of intervention: </B>Visits involved a comprehensive initial assessment, collaborative care planning, health promotion, and referral to community health and social support service. Follow-up visits were performed as necessary to encourage adherence.</P>
<P>
<B>Description of comparison</B>: Usual care</P>
<P>
<B>Implementation (fidelity and participant compliance)</B>: 100% of intervention participants received the intervention. Intervention participants received a mean of 1.17 telephone calls from the nurse in addition to the home visits over the year.</P>
</CHAR_INTERVENTIONS>
<CHAR_OUTCOMES MODIFIED="2012-02-26 12:45:01 +0000" MODIFIED_BY="[Empty name]">
<P>
<B>Functioning ADL/IADL: </B>Older Americans Resources and Services Multidimensional Functional Assessment Questionnaire (12 months)</P>
<P>
<B>Health Related QoL: </B>Quality adjusted life years (12 months); Self-rated health (12 months)</P>
<P>
<B>Mortality: </B>Total number of deaths (12 months)</P>
</CHAR_OUTCOMES>
<CHAR_NOTES MODIFIED="2011-04-12 12:14:08 +0100" MODIFIED_BY="[Empty name]">
<P>
<B>Location</B>: Hamilton, Ontario, Canada</P>
<P>
<B>Funding Source</B>: Ontario Ministry of Health and Long Term Care, Primary Health Care Transition Fund</P>
<P>
<B>Other notes</B>:</P>
</CHAR_NOTES>
</INCLUDED_CHAR>
<INCLUDED_CHAR MODIFIED="2012-05-29 11:58:51 +0100" MODIFIED_BY="[Empty name]" STUDY_ID="STD-Robertson-2001a">
<CHAR_METHODS MODIFIED="2012-01-26 14:51:32 +0000" MODIFIED_BY="[Empty name]">
<P>
<B>Place of recruitment</B>: Computerised registers at 17 General Practices; solicited by mail from doctor.</P>
<P>
<B>Inclusion criteria</B>: aged 75+</P>
<P>Excluded if: unable to walk around own residence, receiving physiotherapy, not able to understand the requirements of the trial</P>
</CHAR_METHODS>
<CHAR_PARTICIPANTS MODIFIED="2012-02-26 12:49:48 +0000" MODIFIED_BY="[Empty name]">
<P>
<B>Number randomised</B>: 121 (Intervention) / 119 (Comparison)</P>
<P>
<B>Mean age</B>: 80.8</P>
<P>
<B>Sex (% female)</B>: 67.5%</P>
<P>
<B>Mortality per year in the comparison group</B>: 5.0%</P>
<P>
<B>Living alone (%): </B>53.0%</P>
</CHAR_PARTICIPANTS>
<CHAR_INTERVENTIONS MODIFIED="2012-01-26 10:10:29 +0000" MODIFIED_BY="[Empty name]">
<P>
<B>Visitors' professional group</B>: Registered nurse</P>
<P>
<B>Frequency and duration of visits</B>: 4 visits over 8 weeks, with 1 additional visit at 6 months</P>
<P>
<B>Fall prevention: </B>Yes</P>
<P>
<B>Included exercise</B>: Yes</P>
<P>
<B>Included multidimensional geriatric assessment:</B> No</P>
<P>
<B>Description of intervention: </B>Visitors provided individually presecribed sets of muscle strengthening and balance retraining exercises of progressive difficulty, in addition to a walking plan. Visitors expected participants to exercise at least three times a week and to walk twice a week for a year. Nurses called participants to maintain motivation and discuss any problems in months where they did not visit.</P>
<P>
<B>Description of comparison</B>: Usual care.</P>
<P>
<B>Implementation (fidelity and participant compliance)</B>: 82.6% of intervention participants that received intervention. 43.4% of intervention participants carried out their prescribed exercise programme three or more times a week, whereas 66.6% of carried it out at least 2 times per week. 66.1% of intervention participants walked at least 2 times per week at 1 year follow up.</P>
</CHAR_INTERVENTIONS>
<CHAR_OUTCOMES MODIFIED="2012-01-26 14:52:23 +0000" MODIFIED_BY="[Empty name]">
<P>
<B>A&amp;E Number: </B>Number of fall-related visits to an A&amp;E department per person (12 months)</P>
<P>
<B>Falls Number: </B>Number of falls per person (12 months)</P>
<P>
<B>Injuries Number: </B>Number of injurious falls per person (12 months)</P>
<P>
<B>Mortality: </B>Total number of deaths (12 months)</P>
</CHAR_OUTCOMES>
<CHAR_NOTES MODIFIED="2012-05-29 11:58:50 +0100" MODIFIED_BY="[Empty name]">
<P>
<B>Location</B>: West Auckland, New Zealand</P>
<P>
<B>Funding Source</B>: Health Funding Authority Northern Division, Accident Rehabilitation and Compensation Insurance Corporation of New Zealand, Trustbank Otago� Community Trust research fellowship</P>
<P>
<B>Other notes</B>: Estimated cost of intervention was NZ$432 per participant</P>
</CHAR_NOTES>
</INCLUDED_CHAR>
<INCLUDED_CHAR MODIFIED="2013-02-01 09:31:43 +0000" MODIFIED_BY="[Empty name]" STUDY_ID="STD-Sahlen-2006">
<CHAR_METHODS MODIFIED="2012-05-04 10:34:47 +0100" MODIFIED_BY="[Empty name]">
<P>
<B>Place of recruitment</B>: Nordmaling residents; method of solicitation not reported.</P>
<P>
<B>Inclusion criteria</B>: 75+, living independently without any home help or home-nursing care</P>
</CHAR_METHODS>
<CHAR_PARTICIPANTS MODIFIED="2012-05-04 10:35:12 +0100" MODIFIED_BY="[Empty name]">
<P>
<B>Number randomised</B>: 248 (Intervention)/ 346 (Control)</P>
<P>
<B>Mean age</B>: 79.4</P>
<P>
<B>Sex (% female)</B>: 55.1%</P>
<P>
<B>Mortality per year in the Comparison Group</B>: 11.8%</P>
<P>
<B>% Living Alone: </B>Not reported</P>
</CHAR_PARTICIPANTS>
<CHAR_INTERVENTIONS MODIFIED="2012-05-04 10:35:24 +0100" MODIFIED_BY="[Empty name]">
<P>
<B>Visitors' professional group</B>: Registered nurse; care visitor</P>
<P>
<B>Frequency and duration of visits</B>: 4 visits over 2 years</P>
<P>
<B>Fall Prevention: </B>Yes</P>
<P>
<B>Included exercise</B>: No</P>
<P>
<B>Included Multidimensional Geriatric Assessment: </B>Yes</P>
<P>
<B>Description of intervention:</B>
</P>
<P>The nurse and care visitor each received half of the participants in the intervention group. They shared knowledge with each other, as they had different professional backgrounds. Visits lasted 1.5-3 hours and followed structured programme on general health information and risks for falling, with each visit focusing on a different topic. Visitors used a structured questionnaire as an interview guide and evaluation tool. Visitors followed-up with needed services before the next home visit.</P>
<P>
<B>Description of comparison</B>: Usual care</P>
<P>
<B>Implementation (fidelity and participant compliance)</B>:</P>
<P>78.7% (196/249) of randomised participants that received intervention</P>
</CHAR_INTERVENTIONS>
<CHAR_OUTCOMES MODIFIED="2012-05-04 10:35:36 +0100" MODIFIED_BY="[Empty name]">
<P>
<B>Mortality: </B>Mortality (24, 58 months)</P>
</CHAR_OUTCOMES>
<CHAR_NOTES MODIFIED="2013-02-01 09:31:43 +0000" MODIFIED_BY="[Empty name]">
<P>
<B>Location</B>: Nordmaling, Sweden</P>
<P>
<B>Funding Source</B>: Swedish National Institute of Public Health</P>
<P>
<B>Other notes</B>:</P>
</CHAR_NOTES>
</INCLUDED_CHAR>
<INCLUDED_CHAR MODIFIED="2012-05-29 11:52:43 +0100" MODIFIED_BY="[Empty name]" STUDY_ID="STD-Shapiro-2002">
<CHAR_METHODS MODIFIED="2012-01-26 15:30:23 +0000" MODIFIED_BY="[Empty name]">
<P>
<B>Place of recruitment</B>: State of Florida's Community Care for Elderly programme; solicited by telephone call from case managers</P>
<P>
<B>Inclusion criteria</B>: Older adults on waiting list to receive social services and considered "moderate risk" </P>
</CHAR_METHODS>
<CHAR_PARTICIPANTS MODIFIED="2012-03-06 16:10:35 +0000" MODIFIED_BY="[Empty name]">
<P>
<B>Number randomised</B>: 40 (Intervention) / 65 (Comparison)</P>
<P>
<B>Mean age</B>: 77.3</P>
<P>
<B>Sex (% female)</B>: 80.0%</P>
<P>
<B>Mortality per year in the comparison group</B>: 4.1%</P>
<P>
<B>Living alone (%): </B>Not reported</P>
</CHAR_PARTICIPANTS>
<CHAR_INTERVENTIONS MODIFIED="2012-01-26 15:31:37 +0000" MODIFIED_BY="[Empty name]">
<P>
<B>Visitors' professional group</B>: Registered nurse</P>
<P>
<B>Frequency and duration of visits</B>: 1 initial visit and then varied follow-up visits over 18 months</P>
<P>
<B>Fall prevention: </B>No</P>
<P>
<B>Included exercise</B>: No</P>
<P>
<B>Included multidimensional geriatric assessment:</B> Yes</P>
<P>
<B>Description of intervention: </B>Visits involved in-home geriatric assessment, with tailored services provided to address specific needs and problems. Services included homemaking, home delivered meals, help with chores, emergency alert response system, personal care, consumable medical supplies, medical transportation, and respite.</P>
<P>
<B>Description of comparison</B>: Wait-list control</P>
<P>
<B>Implementation (fidelity and participant compliance)</B>: 93.0% of intervention participants received the intervention.</P>
</CHAR_INTERVENTIONS>
<CHAR_OUTCOMES MODIFIED="2011-11-01 00:35:54 +0000" MODIFIED_BY="[Empty name]">
<P>
<B>Health Related QoL: </B>Life Satisfaction (18 months)</P>
<P>
<B>Institutionalisation People: </B>Total number of people admitted to nursing home (18 months)</P>
<P>
<B>Mortality: </B>Total number of deaths (18 months)</P>
<P>
<B>Psychiatric Anxiety and Depression: </B>Center for Epidemiologic Studies Depression Scale (CES - D) (18 months)</P>
</CHAR_OUTCOMES>
<CHAR_NOTES MODIFIED="2012-05-29 11:52:43 +0100" MODIFIED_BY="[Empty name]">
<P>
<B>Location</B>: Florida, U.S.A.</P>
<P>
<B>Funding Source</B>: Borchard Center Foundation on Law and Aging, the United Way of Northeast Florida, and Baptist and St. Vincent&#8217;s Hospitals</P>
<P>
<B>Other notes</B>: Estimated cost of intervention was US$2300 per participant</P>
</CHAR_NOTES>
</INCLUDED_CHAR>
<INCLUDED_CHAR MODIFIED="2012-03-07 12:33:31 +0000" MODIFIED_BY="[Empty name]" STUDY_ID="STD-Sommers-2000">
<CHAR_METHODS MODIFIED="2012-01-26 15:33:05 +0000" MODIFIED_BY="[Empty name]">
<P>
<B>Place of recruitment</B>: Patients from 18 primary care physician registers; solicited by mailed baseline questionnaire and cover letter.</P>
<P>
<B>Inclusion criteria</B>: aged 65+, one or more visits to primary care physician in previous 3 months,� did not require 24 hour care, low daily functioning, under treatment for at least 2 chronic conditions, spoke proficient English, living independently, not under therapy for cognitive decline</P>
</CHAR_METHODS>
<CHAR_PARTICIPANTS MODIFIED="2012-03-04 13:27:14 +0000" MODIFIED_BY="[Empty name]">
<P>
<B>Number randomised</B>: 383 (Intervention) / 351 (Comparison)</P>
<P>
<B>Mean age</B>: 77.5</P>
<P>
<B>Sex (% female)</B>: 68.5%</P>
<P>
<B>Mortality per year in the comparison group</B>: 3.7% </P>
<P>
<B>Living alone (%): </B>48.6%</P>
</CHAR_PARTICIPANTS>
<CHAR_INTERVENTIONS MODIFIED="2012-01-26 15:33:38 +0000" MODIFIED_BY="[Empty name]">
<P>
<B>Visitors' professional group</B>: Registered nurse, social worker</P>
<P>
<B>Frequency and duration of visits</B>: 1 initial visit and then varied follow-up visits over 18 months</P>
<P>
<B>Fall prevention: </B>No</P>
<P>
<B>Included exercise</B>: No</P>
<P>
<B>Included multidimensional geriatric assessment: </B>Yes</P>
<P>
<B>Description of intervention: </B>Visitors listened to health concerns, took vital signs and health histories, and completed a functional assessment and home safety check.�Visitors then generated frailty and health risk scores, and drafted a risk reduction plan to set target objectives and plan self management strategies.�Visitors also monitored health status between office visits every six weeks and revised care plan on basis of feedback.</P>
<P>
<B>Description of comparison</B>: Usual care</P>
<P>
<B>Implementation (fidelity and participant compliance)</B>: Intervention participants averaged 34 nurse or social contacts�(range 1 &#8211; 176). 7% of intervention participants received less than 10 contacts, 47% received 10-29 contacts, and 46% received 30 to 176 contacts. Contacts lasted an average of 22 minutes per intervention participant and occurred every 21 days.</P>
</CHAR_INTERVENTIONS>
<CHAR_OUTCOMES MODIFIED="2012-03-07 12:33:31 +0000" MODIFIED_BY="[Empty name]">
<P>
<B>A&amp;E People</B>: Total number of people admitted to an A&amp;E department (12, 24 months)</P>
<P>
<B>Functioning ADL/IADL: </B>Health Activities Questionnaire (24 months)</P>
<P>
<B>Health Related QoL:</B> Medical Outcomes Study Short Form Health Survey-36 (24 months); Symptom Scale (24 months)</P>
<P>
<B>Hospitalisation Admissions: </B>Total number of hospital admissions (12, 124 months)</P>
<P>
<B>Institutionalisation People: </B>Total number of people admitted to nursing home (12, 24 months)</P>
<P>
<B>Mortality: </B>Total number of deaths (24 months)</P>
<P>
<B>Psychiatric Anxiety and Depression: </B>Geriatric Depression Scale (24 months)</P>
</CHAR_OUTCOMES>
<CHAR_NOTES MODIFIED="2011-09-16 14:27:45 +0100" MODIFIED_BY="[Empty name]">
<P>
<B>Location</B>: San�Francisco, California, U.S.A.</P>
<P>
<B>Funding Source</B>: John A Hartford Foundation.</P>
<P>
<B>Other notes</B>:</P>
</CHAR_NOTES>
</INCLUDED_CHAR>
<INCLUDED_CHAR MODIFIED="2012-03-08 14:22:25 +0000" MODIFIED_BY="[Empty name]" STUDY_ID="STD-Sorensen-1988">
<CHAR_METHODS MODIFIED="2012-01-26 15:39:35 +0000" MODIFIED_BY="[Empty name]">
<P>
<B>Place of recruitment</B>: Central National Register for the general population of Copenhagen; solicited by visit from a social worker and physician</P>
<P>
<B>Inclusion criteria</B>: aged 75+, registered in the Copenhagen Central National Register</P>
</CHAR_METHODS>
<CHAR_PARTICIPANTS MODIFIED="2012-03-08 12:29:20 +0000" MODIFIED_BY="[Empty name]">
<P>
<B>Number randomised</B>: 778 (Intervention) / 777 (Comparison)</P>
<P>
<B>Mean age</B>: 79.8</P>
<P>
<B>Sex (% female)</B>: 48.2%</P>
<P>
<B>Mortality per year in the comparison group</B>: Not reported</P>
<P>
<B>Living alone (%): </B>Not reported</P>
</CHAR_PARTICIPANTS>
<CHAR_INTERVENTIONS MODIFIED="2012-03-08 14:22:25 +0000" MODIFIED_BY="[Empty name]">
<P>
<B>Visitors' professional group</B>: Physician, social worker</P>
<P>
<B>Frequency and duration of visits</B>: 1 initial 2-hour visit over 1 year</P>
<P>
<B>Fall prevention: </B>No</P>
<P>
<B>Included exercise</B>: No</P>
<P>
<B>Included multidimensional geriatric assessment:</B> Yes</P>
<P>
<B>Description of intervention: </B>Physician carried out general medical examination to establish need for health intervention. Social worker asked questions about housing conditions, economy, social support, and social network. If any unmet social needs were disclosed, social services were informed to request support. Participants' general practitioners were informed via mail of the social and medical conclusions made at the visit.</P>
<P>
<B>Description of comparison</B>: Usual care</P>
<P>
<B>Implementation (fidelity and participant compliance)</B>: Not reported</P>
</CHAR_INTERVENTIONS>
<CHAR_OUTCOMES MODIFIED="2012-02-26 13:34:01 +0000" MODIFIED_BY="[Empty name]">
<P>
<B>Falls People: </B>Total number of people who experienced a fall (30 months)</P>
<P>
<B>Health Related QoL:</B> Subjective health (30 months)</P>
<P>
<B>Hospitalisation People: </B>Total number of people hospitalised (30 months)</P>
<P>
<B>Institutionalisation People: </B>Total number of people admitted to nursing home (30 months)</P>
</CHAR_OUTCOMES>
<CHAR_NOTES MODIFIED="2011-09-16 14:27:51 +0100" MODIFIED_BY="[Empty name]">
<P>
<B>Location</B>: Copenhagen, Denmark</P>
<P>
<B>Funding Source</B>: The Danish Health Insurance Foundation</P>
<P>
<B>Other notes</B>:</P>
</CHAR_NOTES>
</INCLUDED_CHAR>
<INCLUDED_CHAR MODIFIED="2012-01-26 15:41:15 +0000" MODIFIED_BY="[Empty name]" STUDY_ID="STD-Stevens-2001">
<CHAR_METHODS MODIFIED="2012-01-26 15:40:50 +0000" MODIFIED_BY="[Empty name]">
<P>
<B>Place of recruitment</B>: State electoral roll; solicited by mail and telephone</P>
<P>
<B>Inclusion criteria</B>: cognitively intact, able to speak English, didn&#8217;t plan to move, able to modify their homes, had no ramps or grab rails</P>
</CHAR_METHODS>
<CHAR_PARTICIPANTS MODIFIED="2012-01-26 10:13:19 +0000" MODIFIED_BY="[Empty name]">
<P>
<B>Number randomised</B>: 635 (Intervention) / 1244 (Comparison)</P>
<P>
<B>Mean age</B>: 76.9</P>
<P>
<B>Sex (% female)</B>: 52.3%</P>
<P>
<B>Mortality per year in the comparison group</B>: Not reported</P>
<P>
<B>Living alone (%): </B>Not reported</P>
</CHAR_PARTICIPANTS>
<CHAR_INTERVENTIONS MODIFIED="2012-01-26 15:41:07 +0000" MODIFIED_BY="[Empty name]">
<P>
<B>Visitors' professional group</B>: Research nurse</P>
<P>
<B>Frequency and duration of visits</B>: 1 visit</P>
<P>
<B>Fall prevention: </B>Yes</P>
<P>
<B>Included exercise</B>: No</P>
<P>
<B>Included multidimensional geriatric assessment: </B>No</P>
<P>
<B>Description of intervention: </B>Before the visit, participants received information about the intervention and fall reduction strategies. Visits began with an educational session about recognising a fall. Then, visitors offered participants a home hazard assessment, installed safety devices, and provided more education about fall hazards.</P>
<P>
<B>Description of comparison</B>: Attention-matched control</P>
<P>
<B>Implementation (fidelity and participant compliance)</B>: 89.8% of intervention participants received the intervention.</P>
</CHAR_INTERVENTIONS>
<CHAR_OUTCOMES MODIFIED="2012-01-26 15:41:15 +0000" MODIFIED_BY="[Empty name]">
<P>
<B>A&amp;E Number: </B>Number of fall-related visits to an A&amp;E department per person (12 months)</P>
<P>
<B>Falls Number: </B>Number of falls per person (12 months)</P>
<P>
<B>Falls People: </B>Total number of people who experienced a fall (12 months)</P>
<P>
<B>Injuries Number: </B>Number of injurious falls per person (12 months)</P>
</CHAR_OUTCOMES>
<CHAR_NOTES MODIFIED="2011-10-03 14:26:37 +0100" MODIFIED_BY="[Empty name]">
<P>
<B>Location</B>: Perth metropolitan area, Western Australia</P>
<P>
<B>Funding Source</B>: Western Australian Health Promotion Federation, Lotteries Commission of Western Australia, and Health Department of Western Australia</P>
<P>
<B>Other notes</B>: </P>
</CHAR_NOTES>
</INCLUDED_CHAR>
<INCLUDED_CHAR MODIFIED="2012-03-06 20:24:17 +0000" MODIFIED_BY="[Empty name]" STUDY_ID="STD-Stuck-1995">
<CHAR_METHODS MODIFIED="2012-01-26 15:45:47 +0000" MODIFIED_BY="[Empty name]">
<P>
<B>Place of recruitment</B>: Voter-registration list; solicited by phone, mail, and personal contact.</P>
<P>
<B>Inclusion criteria</B>: aged 75+, living at home</P>
<P>Excluded if: severe cognitive impairment, language problems, plans to move to a nursing home, plans to move away, self-reported terminal disease, participation in another randomised trial, and severe functional impairment</P>
</CHAR_METHODS>
<CHAR_PARTICIPANTS MODIFIED="2012-03-06 20:24:17 +0000" MODIFIED_BY="[Empty name]">
<P>
<B>Number randomised</B>: 215 (Intervention) / 199 (Comparison)</P>
<P>
<B>Mean age</B>: 81.2</P>
<P>
<B>Sex (% female)</B>: 70.0%</P>
<P>
<B>Mortality per year in the comparison group</B>: 4.4%</P>
<P>
<B>Living alone (%): </B>64.0%</P>
</CHAR_PARTICIPANTS>
<CHAR_INTERVENTIONS MODIFIED="2012-01-26 15:46:25 +0000" MODIFIED_BY="[Empty name]">
<P>
<B>Visitors' professional group</B>: Gerontologic nurse practitioner</P>
<P>
<B>Frequency and duration of visits</B>: 10.9 visits on average over 3 years</P>
<P>
<B>Fall prevention: </B>No</P>
<P>
<B>Included exercise</B>: No</P>
<P>
<B>Included multidimensional geriatric assessment: </B>Yes</P>
<P>
<B>Description of intervention: </B>Visits involved in-home asssessment of medical history, physical and mental health status, medications, quality of social support, home hazards, and other falls risk factors. Practitioners discussed each case with geriatricians, developed rank-order recommendations, and conducted in-home visits every 3 months to monitor implementation of recommendations, make additional recommendations, and facilitate compliance. Telephone contact was also available.</P>
<P>
<B>Description of comparison</B>: Usual care</P>
<P>
<B>Implementation (fidelity and participant compliance)</B>: 6.0% of intervention participants were never seen. Of the remaining 202 intervention participants, 24.3% did not complete the programme. Each year, intervention participants received an average of 5.9 recommendations about self-care, 3.3 recommendations to discuss new problems and treatement with physicians, and 2.3 recommendations about community services. Intervention participants adhered to 47.0% of all recommendations, did not adhere to 39.0%, and partly adhered to 14.0%.</P>
</CHAR_INTERVENTIONS>
<CHAR_OUTCOMES MODIFIED="2012-02-26 14:15:11 +0000" MODIFIED_BY="[Empty name]">
<P>
<B>Functioning ADL/IADL: </B>Activities of Daily Living Composite (36 months); Instrumental Activities of Daily Living Composite (36 months)</P>
<P>
<B>Hospitalisation Days: </B>Number of days in hospital per person (36 months)</P>
<P>
<B>Hospitalisation People: </B>Total number of people hospitalised (12, 36 months)</P>
<P>
<B>Institutionalisation Days: </B>Number of days in a nursing home per person (36 months)</P>
<P>
<B>Institutionalisation People: </B>Total number of people admitted to nursing home (36 months)</P>
<P>
<B>Mortality: </B>Total number of deaths (36 months)</P>
</CHAR_OUTCOMES>
<CHAR_NOTES MODIFIED="2011-09-16 14:28:43 +0100" MODIFIED_BY="[Empty name]">
<P>
<B>Location</B>: Santa Monica, California, U.S.A.</P>
<P>
<B>Funding Source</B>: W.K. Kellogg Foundation, Swiss National Science Foundation, Senior Health and Peer Counseling, and the Swiss Foundation for Biological and Medical Grants</P>
<P>
<B>Other notes</B>:</P>
</CHAR_NOTES>
</INCLUDED_CHAR>
<INCLUDED_CHAR MODIFIED="2012-05-29 11:59:31 +0100" MODIFIED_BY="[Empty name]" STUDY_ID="STD-Stuck-2000">
<CHAR_METHODS MODIFIED="2012-01-26 15:48:23 +0000" MODIFIED_BY="[Empty name]">
<P>
<B>Place of recruitment</B>: Health insurance list of community-residing subjects; method of solicitation not reported.</P>
<P>
<B>Inclusion criteria</B>: aged 75+; living in 3 eligible zip code areas in Bern</P>
<P>Excluded if: living in a nursing home or board and care facility, did not speak German, had a terminal disease</P>
</CHAR_METHODS>
<CHAR_PARTICIPANTS MODIFIED="2012-01-26 10:14:27 +0000" MODIFIED_BY="[Empty name]">
<P>
<B>Number randomised</B>: 264 (Intervention) / 527 (Comparison)</P>
<P>
<B>Mean age</B>: 81.7</P>
<P>
<B>Sex (% female)</B>: 73.1%</P>
<P>
<B>Mortality per year in the comparison group</B>: 4.2%</P>
<P>
<B>Living alone (%): </B>55.0%</P>
</CHAR_PARTICIPANTS>
<CHAR_INTERVENTIONS MODIFIED="2012-01-26 15:48:47 +0000" MODIFIED_BY="[Empty name]">
<P>
<B>Visitors' professional group</B>: Certified registered nurses with an additional degree in public health nursing</P>
<P>
<B>Frequency and duration of visits</B>: 8 visits over 24 months</P>
<P>
<B>Fall prevention: </B>No</P>
<P>
<B>Included exercise</B>: No</P>
<P>
<B>Included multidimensional geriatric assessment: </B>Yes</P>
<P>
<B>Description of intervention: </B>Visits involved multidimensional geriatric assessments in participant homes. Nurses prepared a falls problem list, discussed it with the project geriatrician, developed recommendations, and conducted follow-up visits with participants every 3 months to encourage/monitor compliance and provide education. If medical problems were urgent, the project geriatrician could call participants&#8217; physicians. A physical therapist, occupational therapist, and social worker discussed complex psychosocail problems.</P>
<P>
<B>Description of comparison</B>: Usual care</P>
<P>
<B>Implementation (fidelity and participant compliance)</B>: 2.7% of intervention participants refused visits. Of the remaining 249 intervention participants, each participants received an average of 8.5 visits during the 24 months of the programme. Greater than 90% of intervention participants&#8217; primary care general practitioners were contacted during the intervention by a project geriatrician.</P>
</CHAR_INTERVENTIONS>
<CHAR_OUTCOMES MODIFIED="2012-02-26 14:26:16 +0000" MODIFIED_BY="[Empty name]">
<P>
<B>Functioning ADL/IADL: </B>Total number of people dependent in basic ADL (36 months); total number of people dependent in basic IADL (36 months)</P>
<P>
<B>Institutionalisation People: </B>Total number of people admitted to nursing home (36 months)</P>
<P>
<B>Mortality: </B>Total number of deaths (36 months)</P>
</CHAR_OUTCOMES>
<CHAR_NOTES MODIFIED="2012-05-29 11:59:31 +0100" MODIFIED_BY="[Empty name]">
<P>
<B>Location</B>: Bern, Switzerland</P>
<P>
<B>Funding Source</B>: Swiss National Science Foundation, Cantonal Department of Health and Social Affairs, W.K. Kellogg Foundation, Novartis Foundation for Gerontological Research, and Visana Health Insurance Company</P>
<P>
<B>Other notes</B>: Estimated cost of intervention was US$276 per participant</P>
</CHAR_NOTES>
</INCLUDED_CHAR>
<INCLUDED_CHAR MODIFIED="2012-02-26 16:26:34 +0000" MODIFIED_BY="[Empty name]" STUDY_ID="STD-Thomas-2007">
<CHAR_METHODS MODIFIED="2012-01-26 16:06:55 +0000" MODIFIED_BY="[Empty name]">
<P>
<B>Place of recruitment</B>: Households in eastern Newfoundland phone book; solicitation by random-digit dialing of all households</P>
<P>
<B>Inclusion criteria</B>: aged 75+, participant and caregiver both mentally competent, not receiving formal home care, able to identify an informal caregiver, English-speaking</P>
</CHAR_METHODS>
<CHAR_PARTICIPANTS MODIFIED="2012-01-26 10:15:44 +0000" MODIFIED_BY="[Empty name]">
<P>
<B>Number randomised</B>: 175 (Intervention Group 1), 170 (Intervention Group 2) / 175 (Comparison)</P>
<P>
<B>Mean age</B>: 80.6</P>
<P>
<B>Sex (% female)</B>: 67.5%</P>
<P>
<B>Mortality per year in the comparison group</B>: 7.0%</P>
<P>
<B>Living alone (%): </B>46.3%</P>
</CHAR_PARTICIPANTS>
<CHAR_INTERVENTIONS MODIFIED="2012-01-26 16:07:14 +0000" MODIFIED_BY="[Empty name]">
<P>
<B>Visitors' professional group</B>: Nurse</P>
<P>
<B>Frequency and duration of visits</B>: 4 visits over 48 months</P>
<P>
<B>Fall prevention</B>: No</P>
<P>
<B>Included exercise</B>: No</P>
<P>
<B>Included multidimensional geriatric assessment:</B> Yes</P>
<P>
<B>Description of intervention:</B>
</P>
<P>Group 1: Visits involved a comprehensive assessment. Visitors shared results with participants and their caregivers.</P>
<P>Group 2: Same as Group 1, except that visitors also referred participants to health and social services.</P>
<P>
<B>Description of comparison</B>: Usual care</P>
<P>
<B>Implementation (fidelity and participant compliance)</B>: 100% of intervention participants received the intervention.</P>
</CHAR_INTERVENTIONS>
<CHAR_OUTCOMES MODIFIED="2012-02-26 16:26:34 +0000" MODIFIED_BY="[Empty name]">
<P>
<B>Functioning, Cognitive: </B>Mini-Mental State Examination (12, 24, 36, 48 months)</P>
<P>
<B>Health Related QoL: </B>Household Survey of Canada&#8217;s National Health Population Survey (12, 24, 36, 48 months)</P>
<P>
<B>Institutionalisation People: </B>Total number of people admitted to nursing home (48 months)</P>
<P>
<B>Mortality: </B>Total number of deaths (48 months)</P>
</CHAR_OUTCOMES>
<CHAR_NOTES MODIFIED="2011-09-16 14:29:09 +0100" MODIFIED_BY="[Empty name]">
<P>
<B>Location</B>: Newfoundland, Canada</P>
<P>
<B>Funding Source</B>: Not reported</P>
<P>
<B>Other notes</B>:</P>
</CHAR_NOTES>
</INCLUDED_CHAR>
<INCLUDED_CHAR MODIFIED="2012-05-29 11:59:47 +0100" MODIFIED_BY="[Empty name]" STUDY_ID="STD-Tinetti-1994">
<CHAR_METHODS MODIFIED="2012-01-26 16:09:39 +0000" MODIFIED_BY="[Empty name]">
<P>
<B>Place of recruitment</B>: Health Maintenance Organization in Southern Connecticut; solicited by in-person contact at physicians' practices.</P>
<P>
<B>Inclusion criteria</B>: aged 70+,�ambulatory, had at least 1 risk factor for falling,�not demented, no participation in vigorous sports or walking, not enrolled in another study of ageing</P>
</CHAR_METHODS>
<CHAR_PARTICIPANTS MODIFIED="2012-01-26 10:15:23 +0000" MODIFIED_BY="[Empty name]">
<P>
<B>Number randomised</B>: 153 (Intervention) / 148 (Comparison)</P>
<P>
<B>Mean age</B>: 77.9</P>
<P>
<B>Sex (% female)</B>: 69.1%</P>
<P>
<B>Mortality per year in the comparison group</B>: 3.4%</P>
<P>
<B>Living alone (%): </B>Not reported</P>
</CHAR_PARTICIPANTS>
<CHAR_INTERVENTIONS MODIFIED="2012-01-26 16:10:23 +0000" MODIFIED_BY="[Empty name]">
<P>
<B>Visitors' professional group</B>: Initial visits by nurse practitioner, then physical therapist</P>
<P>
<B>Frequency and duration of visits</B>: 7.8 visits on average over 3 months</P>
<P>
<B>Fall prevention: </B>Yes</P>
<P>
<B>Included exercise</B>: Yes</P>
<P>
<B>Included multidimensional geriatric assessment: </B>Yes</P>
<P>
<B>Description of intervention: </B>Visitors instructed participants to perform strength exercises twice a day for 15-20 minutes per session. Visits also included behavioural modification instructions and medication adjustment later discussed with a general practitioner.</P>
<P>
<B>Description of comparison</B>: Attention-matched control</P>
<P>
<B>Implementation (fidelity and participant compliance)</B>: 94.8% of intervention participants received the intervention. Intervention participants reported that they completed 73.0% of the recommended exercise sessions.</P>
</CHAR_INTERVENTIONS>
<CHAR_OUTCOMES MODIFIED="2012-02-26 16:44:56 +0000" MODIFIED_BY="[Empty name]">
<P>
<B>A&amp;E Number:</B>
<B> </B>Number of fall-related visits to an A&amp;E department per person (12 months)</P>
<P>
<B>A&amp;E People</B>: Total number of people admitted to an A&amp;E department due to fall (12 months)</P>
<P>
<B>Falls Number: </B>Number of falls per person (12 months)<B> </B>
</P>
<P>
<B>Falls People: </B>Total number of people who experienced a fall (3, 6, 9, 12 months)</P>
<P>
<B>Falls Subjective: </B>Falls self-efficacy (12 months)</P>
<P>
<B>Hospitalisation Admissions: </B>Total number of hospital admissions (12 months)</P>
<P>
<B>Hospitalisation Days: </B>Total number of days in hospital (12 months)</P>
<P>
<B>Hospitalisation People: </B>Total number of people hospitalised (12 months)</P>
<P>
<B>Injuries Number</B>: Total number of fall-related injuries (12 moths)</P>
<P>
<B>Injuries People: </B>Total number of people with a serious injury due to a fall (12 months)</P>
<P>
<B>Mortality: </B>Total number of deaths (12 months)</P>
</CHAR_OUTCOMES>
<CHAR_NOTES MODIFIED="2012-05-29 11:59:47 +0100" MODIFIED_BY="[Empty name]">
<P>
<B>Location</B>: Southern Connecticut, U.S.A.</P>
<P>
<B>Funding Source</B>: National Institute on Aging</P>
<P>
<B>Other notes</B>: Estimated cost of intervention was US$891 per participant</P>
</CHAR_NOTES>
</INCLUDED_CHAR>
<INCLUDED_CHAR MODIFIED="2012-03-04 15:17:37 +0000" MODIFIED_BY="[Empty name]" STUDY_ID="STD-van-Haastregt-2000">
<CHAR_METHODS MODIFIED="2012-01-26 16:13:20 +0000" MODIFIED_BY="[Empty name]">
<P>
<B>Place of recruitment</B>: General Practices; method of solicitation not reported</P>
<P>
<B>Inclusion criteria</B>: aged 70+, ambulatory, moderate impairments in mobility or a recent history of falls.�</P>
<P>Excluded if: fully dependent on a wheelchair, on waiting list for a nursing home, or already receiving regular visits from health professional</P>
</CHAR_METHODS>
<CHAR_PARTICIPANTS MODIFIED="2012-03-04 15:17:37 +0000" MODIFIED_BY="[Empty name]">
<P>
<B>Number randomised</B>: 159 (Intervention) / 157 (Comparison)</P>
<P>
<B>Mean age</B>: 77.2</P>
<P>
<B>Sex (% female)</B>: 66.1%</P>
<P>
<B>Mortality per year in the comparison group</B>: 5.9% </P>
<P>
<B>Living alone (%): </B>50.0%</P>
</CHAR_PARTICIPANTS>
<CHAR_INTERVENTIONS MODIFIED="2012-01-26 16:13:58 +0000" MODIFIED_BY="[Empty name]">
<P>
<B>Visitors' professional group</B>: Community nurse</P>
<P>
<B>Frequency and duration of visits</B>: 5 visits over 12 months</P>
<P>
<B>Fall prevention: </B>Yes</P>
<P>
<B>Included exercise</B>: No</P>
<P>
<B>Included multidimensional geriatric assessment: </B>Yes</P>
<P>
<B>Description of intervention: </B>Visits included screening for medical, environmental, and behavioural risks for falls. Nurses followed-up the assessment with advice, referrals, and other actions aimed at reducing falls hazards. Nurses also assessed social and physical functioning, and completed a checklist for home safety.</P>
<P>
<B>Description of comparison</B>: Usual care</P>
<P>
<B>Implementation (fidelity and participant compliance)</B>: 86.8% of intervention participants received the intervention. Intervention participants complied with 46.0% of the advice given by nurses.</P>
</CHAR_INTERVENTIONS>
<CHAR_OUTCOMES MODIFIED="2012-02-26 16:55:20 +0000" MODIFIED_BY="[Empty name]">
<P>
<B>A&amp;E Number: </B>Number of fall-related visits to an A&amp;E department per person (12, 18 months)</P>
<P>
<B>Falls People: </B>Total number of people who experienced a fall (12, 18 months)</P>
<P>
<B>Falls Subjective: </B>Fear of falling (12, 18 months)</P>
<P>
<B>Functioning ADL/IADL: </B>Mobility Control (12, 18 months); Frenchay Activities Index (12, 18 months)</P>
<P>
<B>Health Related QoL: </B>Medical Outcomes Study Short Form Health Survey-36 items for Mental Health (12, 18 months) and Physical Health (12, 18 months)</P>
<P>
<B>Injuries Number: </B>Total number of injurious falls (12, 18 months)</P>
<P>
<B>Mortality: </B>Total number of deaths (18 months)</P>
</CHAR_OUTCOMES>
<CHAR_NOTES MODIFIED="2011-04-14 04:53:37 +0100" MODIFIED_BY="[Empty name]">
<P>
<B>Location</B>: Hoensbroek, the Netherlands</P>
<P>
<B>Funding Source</B>: Zorg Onderzoek Nederland and Stichting Onderzoek en Ontwikkeling Maatchappelijke Gezondheidzorg</P>
<P>
<B>Other notes</B>:</P>
</CHAR_NOTES>
</INCLUDED_CHAR>
<INCLUDED_CHAR MODIFIED="2012-02-26 17:19:16 +0000" MODIFIED_BY="[Empty name]" STUDY_ID="STD-van-Hout-2010">
<CHAR_METHODS MODIFIED="2012-01-26 16:17:25 +0000" MODIFIED_BY="[Empty name]">
<P>
<B>Place of recruitment</B>: Primary care practices; solicited by mail</P>
<P>
<B>Inclusion criteria</B>: aged 75+, self-reported frailty</P>
<P>Excluded if: terminally ill, demented, participating in another research project</P>
</CHAR_METHODS>
<CHAR_PARTICIPANTS MODIFIED="2012-01-26 10:16:34 +0000" MODIFIED_BY="[Empty name]">
<P>
<B>Number randomised</B>: 331 (Intervention) / 320 (Comparison)</P>
<P>
<B>Mean age</B>: 81.4</P>
<P>
<B>Sex (% female)</B>: 70.5%</P>
<P>
<B>Mortality per year in the comparison group</B>: 6.5%</P>
<P>
<B>Living alone (%): </B>54.8%</P>
</CHAR_PARTICIPANTS>
<CHAR_INTERVENTIONS MODIFIED="2012-01-26 16:17:41 +0000" MODIFIED_BY="[Empty name]">
<P>
<B>Visitors' professional group</B>: Nurse</P>
<P>
<B>Frequency and duration of visits</B>: Minimum of 4 visits over 12 months</P>
<P>
<B>Fall prevention:</B> Yes</P>
<P>
<B>Included exercise</B>: Yes</P>
<P>
<B>Included multidimensional geriatric assessment: </B>Yes</P>
<P>
<B>Description of intervention: </B>Visits involved assessement of care needs, identification of health risks, determination of care priorities, and design and execution of individually tailored interventions. Follow-ups by telephone and additional home visits were provided as needed.</P>
<P>
<B>Description of comparison</B>: Usual care</P>
<P>
<B>Implementation (fidelity and participant compliance)</B>:</P>
<P>90.0% of intervention participants received the intervention. 67.1% of intervention participants met the protocol requirement of four or more visits.</P>
</CHAR_INTERVENTIONS>
<CHAR_OUTCOMES MODIFIED="2012-02-26 17:19:16 +0000" MODIFIED_BY="[Empty name]">
<P>
<B>A&amp;E People:</B>
<B> </B>Total number of people admitted to an A&amp;E department at least once (18 months)</P>
<P>
<B>Functioning ADL/IADL: </B>Groningen Activity Restriction Scale (18 months)</P>
<P>
<B>Health Related QoL: </B>Medical Outcomes Study Short Form Health Survey-36 items for Mental Health (6, 18 months) and Physical Health (6, 18 months)</P>
<P>
<B>Hospitalisation People: </B>Total number of people admitted to hospital (18 months)</P>
<P>
<B>Institutionalisation People: </B>Total number of people admitted to nursing home (18 months)</P>
<P>
<B>Mortality: </B>Total number of deaths (18 months)</P>
</CHAR_OUTCOMES>
<CHAR_NOTES MODIFIED="2011-04-12 15:38:48 +0100" MODIFIED_BY="[Empty name]">
<P>
<B>Location</B>: Netherlands </P>
<P>
<B>Funding Source</B>: Netherlands Organization for Health Research</P>
<P>
<B>Other notes</B>:</P>
</CHAR_NOTES>
</INCLUDED_CHAR>
<INCLUDED_CHAR MODIFIED="2012-03-08 12:36:05 +0000" MODIFIED_BY="[Empty name]" STUDY_ID="STD-van-Rossum-1993">
<CHAR_METHODS MODIFIED="2012-01-26 16:18:59 +0000" MODIFIED_BY="[Empty name]">
<P>
<B>Place of recruitment</B>: residents in regional area of Weert; solicited by postal questionnaire</P>
<P>
<B>Inclusion criteria</B>: aged 75-84.</P>
<P>Excluded if: receiving regular home nursing care</P>
</CHAR_METHODS>
<CHAR_PARTICIPANTS MODIFIED="2012-03-08 12:36:05 +0000" MODIFIED_BY="[Empty name]">
<P>
<B>Number randomised</B>: 292 (Intervention) / 288 (Comparison)</P>
<P>
<B>Mean age</B>: 78.7</P>
<P>
<B>Sex (% female)</B>: 57.8%</P>
<P>
<B>Mortality per year in the comparison group</B>: 5.8%</P>
<P>
<B>Living alone (%): </B>39.0%</P>
</CHAR_PARTICIPANTS>
<CHAR_INTERVENTIONS MODIFIED="2012-01-26 16:19:32 +0000" MODIFIED_BY="[Empty name]">
<P>
<B>Visitors' professional group</B>: Public health nurses</P>
<P>
<B>Frequency and duration of visits</B>: Minimum of 4 visits per year over 3 years</P>
<P>
<B>Fall prevention: </B>No</P>
<P>
<B>Included exercise</B>: No</P>
<P>
<B>Included multidimensional geriatric assessment:</B> Yes</P>
<P>
<B>Description of intervention:</B> Nurses used a standardised checklist containing questions about functional state, medication, social contacts, and housing conditions. Participants could also phone the nurse to ask questions or ask for a visit. Visits focused on improving quality of life and included discussion of health topics and referrals as needed.</P>
<P>
<B>Description of comparison</B>: Usual care</P>
<P>
<B>Implementation (fidelity and participant compliance)</B>: 97.6% of intervention participants received the intervention. 2.4% of intervention participants refused visits. 32.9% of intervention participants received a total of 174 extra visits. 52.7% of intervention participants were advised to contact other services.</P>
</CHAR_INTERVENTIONS>
<CHAR_OUTCOMES MODIFIED="2012-02-26 17:50:17 +0000" MODIFIED_BY="[Empty name]">
<P>
<B>Functioning ADL/IADL: </B>Activities of Daily Living Disabilities (36 months); Household disabilities (36 months)</P>
<P>
<B>Health Related QoL:</B> Self-rated health (18, 36 months)</P>
<P>
<B>Hospitalisation Admissions: </B>Total number of hospital admissions (12, 24, 36 months)</P>
<P>
<B>Hospitalisation Days: </B>Total number of days in hospital (12, 24, 36 months)</P>
<P>
<B>Hospitalisation People: </B>Total number of people hospitalised (12, 24, 36 months)</P>
<P>
<B>Institutionalisation Days: </B>Total number of days in a nursing home (36 months)</P>
<P>
<B>Institutionalisation People: </B>Total number of people admitted to nursing home (36 months)</P>
<P>
<B>Mortality: </B>Total number of deaths (12, 24, 36 months)</P>
</CHAR_OUTCOMES>
<CHAR_NOTES MODIFIED="2011-04-14 04:53:29 +0100" MODIFIED_BY="[Empty name]">
<P>
<B>Location</B>: Weert, Netherlands</P>
<P>
<B>Funding Source</B>: Not reported</P>
<P>
<B>Other notes</B>:</P>
</CHAR_NOTES>
</INCLUDED_CHAR>
<INCLUDED_CHAR MODIFIED="2012-03-09 19:20:17 +0000" MODIFIED_BY="[Empty name]" STUDY_ID="STD-Vetter-1984a">
<CHAR_METHODS MODIFIED="2012-01-26 16:21:30 +0000" MODIFIED_BY="[Empty name]">
<P>
<B>Place of recruitment</B>: General Practices; solicited by in-person contact at participants' homes</P>
<P>
<B>Inclusion criteria</B>: born before 1909, living at home</P>
</CHAR_METHODS>
<CHAR_PARTICIPANTS MODIFIED="2012-03-09 19:20:17 +0000" MODIFIED_BY="[Empty name]">
<P>
<B>Number randomised</B>: 281 (Intervention) / 273 (Comparison)</P>
<P>
<B>Mean age</B>: 77.5</P>
<P>
<B>Sex (% female)</B>: Not reported</P>
<P>
<B>Mortality per year in the comparison group</B>: 8.2%</P>
<P>
<B>Living alone (%): </B>Not reported</P>
</CHAR_PARTICIPANTS>
<CHAR_INTERVENTIONS MODIFIED="2012-03-08 14:22:03 +0000" MODIFIED_BY="[Empty name]">
<P>
<B>Visitors' professional group</B>: Health visitor</P>
<P>
<B>Frequency and duration of visits</B>: 1 visit per year over 2 years</P>
<P>
<B>Fall prevention: </B>No</P>
<P>
<B>Included exercise</B>: No</P>
<P>
<B>Included multidimensional geriatric assessment:</B> Yes</P>
<P>
<B>Description of intervention:</B> Visits involved an in-home, semi-structured interview regarding participants' physical, mental, and social characteristics. Visits also included health education and prevention, referrals to a range of services, and follow-up of those services. Participants completed a problems sheet and treatment procedure form at each interview.</P>
<P>
<B>Description of comparison</B>: Usual care</P>
<P>
<B>Implementation (fidelity and participant compliance)</B>: Intervention participants received a total of 528 visits</P>
</CHAR_INTERVENTIONS>
<CHAR_OUTCOMES MODIFIED="2012-02-26 18:19:56 +0000" MODIFIED_BY="[Empty name]">
<P>
<B>Functioning ADL/IADL: </B>Townsend's disability scale (24 months)</P>
<P>
<B>Health Related QoL: </B>Subjective view of life overall (24 months)</P>
<P>
<B>Mortality: </B>Total number of deaths (24 months)</P>
<P>
<B>Psychiatric Anxiety and Depression: </B>Anxiety (24 months)</P>
</CHAR_OUTCOMES>
<CHAR_NOTES MODIFIED="2011-04-14 04:53:18 +0100" MODIFIED_BY="[Empty name]">
<P>
<B>Location</B>: Powys, Wales</P>
<P>
<B>Funding Source</B>: Welsh Office and the Department of Health and Social Security (Office of the Chief Scientist)</P>
<P>
<B>Other notes</B>:</P>
</CHAR_NOTES>
</INCLUDED_CHAR>
<INCLUDED_CHAR MODIFIED="2013-02-05 22:48:28 +0000" MODIFIED_BY="[Empty name]" STUDY_ID="STD-Vetter-1984b">
<CHAR_METHODS MODIFIED="2012-01-26 16:24:01 +0000" MODIFIED_BY="[Empty name]">
<P>
<B>Place of recruitment</B>: General Practices; solicited by in-person contact at participants' homes</P>
<P>
<B>Inclusion criteria</B>: born before 1909, living at home</P>
</CHAR_METHODS>
<CHAR_PARTICIPANTS MODIFIED="2013-02-05 22:48:28 +0000" MODIFIED_BY="[Empty name]">
<P>
<B>Number randomised</B>: 296 (Intervention) / 298 (Comparison)</P>
<P>
<B>Mean age</B>: 76.8</P>
<P>
<B>Sex (% female)</B>: Not reported</P>
<P>
<B>Mortality per year in the comparison group</B>: 10.1%</P>
<P>
<B>Living alone (%): </B>Not reported</P>
</CHAR_PARTICIPANTS>
<CHAR_INTERVENTIONS MODIFIED="2012-01-26 16:24:58 +0000" MODIFIED_BY="[Empty name]">
<P>
<B>Visitors' professional group</B>: Health visitor</P>
<P>
<B>Frequency and duration of visits</B>: 1 visit per year over 2 years</P>
<P>
<B>Fall prevention: </B>No</P>
<P>
<B>Included exercise</B>: No</P>
<P>
<B>Included multidimensional geriatric assessment:</B> Yes</P>
<P>
<B>Description of intervention:</B> Visits involved an in-home, semi-structured interview regarding participants' physical, mental, and social characteristics. Visits also included health education and prevention, referrals to a range of services, and follow-up of those services. Participants completed a problems sheet and treatment procedure form at each interview.</P>
<P>
<B>Description of comparison</B>: Usual care</P>
<P>
<B>Implementation (fidelity and participant compliance)</B>: Intervention participants received a total of 528 visits.</P>
</CHAR_INTERVENTIONS>
<CHAR_OUTCOMES MODIFIED="2012-01-26 16:25:02 +0000" MODIFIED_BY="[Empty name]">
<P>
<B>Functioning ADL/IADL: </B>Townsend's disability scale (24 months)</P>
<P>
<B>Health Related QoL: </B>Subjective view of life overall (24 months)</P>
<P>
<B>Mortality: </B>Total number of deaths (24 months)</P>
<P>
<B>Psychiatric Anxiety and Depression: </B>Anxiety (24 months)</P>
</CHAR_OUTCOMES>
<CHAR_NOTES MODIFIED="2011-04-14 04:53:09 +0100" MODIFIED_BY="[Empty name]">
<P>
<B>Location</B>: Gwent, Wales</P>
<P>
<B>Funding Source</B>: Welsh Office and the Department of Health and Social Security (Office of the Chief Scientist)</P>
<P>
<B>Other notes</B>:</P>
</CHAR_NOTES>
</INCLUDED_CHAR>
<INCLUDED_CHAR MODIFIED="2013-02-05 22:48:54 +0000" MODIFIED_BY="[Empty name]" STUDY_ID="STD-Vetter-1992">
<CHAR_METHODS MODIFIED="2012-01-26 16:27:08 +0000" MODIFIED_BY="[Empty name]">
<P>
<B>Place of recruitment</B>: General Practice; solicited by in-person contact at participants' homes.</P>
<P>
<B>Inclusion criteria</B>: aged 70+</P>
</CHAR_METHODS>
<CHAR_PARTICIPANTS MODIFIED="2013-02-05 22:48:54 +0000" MODIFIED_BY="[Empty name]">
<P>
<B>Number randomised</B>: 350 (Intervention) / 324 (Comparison)</P>
<P>
<B>Mean age</B>: 76.8</P>
<P>
<B>Sex (% female)</B>: Not reported</P>
<P>
<B>Mortality per year in the comparison group</B>: 8.2%</P>
<P>
<B>Living alone (%): </B>Not reported</P>
</CHAR_PARTICIPANTS>
<CHAR_INTERVENTIONS MODIFIED="2012-03-08 14:22:50 +0000" MODIFIED_BY="[Empty name]">
<P>
<B>Visitors' professional group</B>: Health visitor</P>
<P>
<B>Frequency and duration of visits</B>: Minimum of 1 visit per year over 4 years</P>
<P>
<B>Fall prevention: </B>Yes</P>
<P>
<B>Included exercise</B>: Yes</P>
<P>
<B>Included multidimensional geriatric assessment:</B> Yes</P>
<P>
<B>Description of intervention: </B>Visitors obtained a history of illness and focused on four factors: nutrition, medical conditions, environment, and muscle tone. Local voluntary agencies were recruited to fix environmental hazards. A part-time physiotherapist helped with fitness classes for moderately disabled people. Visitors referred participants to other professionals as needed.</P>
<P>
<B>Description of comparison</B>: Usual care</P>
<P>
<B>Implementation (fidelity and participant compliance)</B>: Not reported</P>
</CHAR_INTERVENTIONS>
<CHAR_OUTCOMES MODIFIED="2012-02-26 18:31:57 +0000" MODIFIED_BY="[Empty name]">
<P>
<B>A&amp;E People</B>: Total number of people admitted to an A&amp;E department due to fall (48 months)</P>
<P>
<B>Falls People: </B>Total number of people who experienced a fall (48 months)</P>
<P>
<B>Injuries People: </B>Total number of people who experienced a fracture due to a fall (48 months)</P>
<P>
<B>Mortality: </B>Total number of deaths (48 months)</P>
</CHAR_OUTCOMES>
<CHAR_NOTES MODIFIED="2011-09-16 14:29:49 +0100" MODIFIED_BY="[Empty name]">
<P>
<B>Location</B>: Wales</P>
<P>
<B>Funding Source</B>: Grand Charity and Welsh Office</P>
<P>
<B>Other notes</B>:</P>
</CHAR_NOTES>
</INCLUDED_CHAR>
<INCLUDED_CHAR MODIFIED="2012-03-08 13:03:47 +0000" MODIFIED_BY="[Empty name]" STUDY_ID="STD-Wyman-2007">
<CHAR_METHODS MODIFIED="2011-10-03 14:47:11 +0100" MODIFIED_BY="[Empty name]">
<P>
<B>Place of recruitment</B>: Health Care Financing Administration list of female Medicare beneficiaries; solicited by mailing a random sample of the list.</P>
<P>
<B>Inclusion criteria</B>: aged 70+, female, Medicare beneficiary, living independently, postural instabilty, low cognitive impairment, at least 1 injurious fall factor, physician clearance for exercise, available for follow-up appointments, proficiency in English.</P>
<P>Excluded if: unable to walk 30 feet without stopping or assistive device, involved in regular exercise, unstable health conditions preventing safe, independent exercise, terminal illness.</P>
</CHAR_METHODS>
<CHAR_PARTICIPANTS MODIFIED="2012-03-08 13:03:47 +0000" MODIFIED_BY="[Empty name]">
<P>
<B>Number randomised</B>: 137 (Intervention) / 135 (Comparison)</P>
<P>
<B>Mean age</B>: 78.8</P>
<P>
<B>Sex (% female)</B>: 100.0%</P>
<P>
<B>Mortality per year in the comparison group</B>: 0.0%</P>
<P>
<B>Living alone (%): </B>48.9%</P>
</CHAR_PARTICIPANTS>
<CHAR_INTERVENTIONS MODIFIED="2012-01-26 16:29:50 +0000" MODIFIED_BY="[Empty name]">
<P>
<B>Visitors' professional group</B>: Registered nurse</P>
<P>
<B>Frequency and duration of visits</B>: 1 visit every other week over 12 weeks</P>
<P>
<B>Fall prevention: </B>Yes</P>
<P>
<B>Included exercise</B>: Yes</P>
<P>
<B>Included multidimensional geriatric assessment:</B> No</P>
<P>
<B>Description of intervention: </B>The intervention involved a multidimensional, 12-week programme alternating between home visits and phone calls. The programme included an exercise programme (Weeks 1-3), an individualised fall risk profile including environmental hazards (Week 5), fall and home safety education and evaluation (Weeks 5-13), two nightlights, individualised counseling, and referrals to other services as needed.</P>
<P>
<B>Description of comparison</B>: Education about topics unrelated to falls prevention</P>
<P>
<B>Implementation (fidelity and participant compliance)</B>: 91.9% of intervention participants received the full allocated intervention. 5.1% received a partial version of the allocated intervention. 97.0% of comparison participants received the comparison treatment. The intervention participants received an average of 6.6 home visits and 5.5 telephone calls. Comparison participants received a mean of 6.7 home visits and 5.4 telephone calls. 62.0% of intervention participants set at least one goal for correcting an environmental hazard, 7.3% refused to make an action plan to reduce their fall risk factors, and 34.3% actually made one or more home modifications by follow-up.</P>
</CHAR_INTERVENTIONS>
<CHAR_OUTCOMES MODIFIED="2012-01-30 18:11:57 +0000" MODIFIED_BY="[Empty name]">
<P>
<B>Falls Number: </B>Total number of falls (12 months)</P>
<P>
<B>Falls People: </B>Total number of people who experienced a fall (12 months)</P>
<P>
<B>Mortality: </B>Total number of deaths (12 months)</P>
</CHAR_OUTCOMES>
<CHAR_NOTES MODIFIED="2011-07-09 19:48:11 +0100" MODIFIED_BY="[Empty name]">
<P>
<B>Location</B>: Twin Cities Metropolitan Area, Minnesota, U.S.A.</P>
<P>
<B>Funding Source</B>: National Institute of Nursing Research and the Office of Research on Women&#8217;s Health, National Institutes of Health</P>
<P>
<B>Other notes</B>: </P>
</CHAR_NOTES>
</INCLUDED_CHAR>
<INCLUDED_CHAR MODIFIED="2012-01-26 16:31:52 +0000" MODIFIED_BY="[Empty name]" STUDY_ID="STD-Yamada-2003">
<CHAR_METHODS MODIFIED="2012-01-26 16:31:25 +0000" MODIFIED_BY="[Empty name]">
<P>
<B>Place of recruitment</B>: Voter registration list of two geographic areas; solicited by mail</P>
<P>
<B>Inclusion criteria</B>: aged 65+, community-dwelling, dependent in instrumental activities of daily living, independent in activities of daily living</P>
<P>Excluded if: dependent on mobility or personal care</P>
</CHAR_METHODS>
<CHAR_PARTICIPANTS MODIFIED="2012-01-26 10:19:02 +0000" MODIFIED_BY="[Empty name]">
<P>
<B>Number randomised</B>: 184 (Intervention) / 184 (Comparison)</P>
<P>
<B>Mean age</B>: 78.7</P>
<P>
<B>Sex (% female)</B>: 63.3%</P>
<P>
<B>Mortality per year in the comparison group</B>: 5.4%</P>
<P>
<B>Living alone (%): </B>9.2%</P>
</CHAR_PARTICIPANTS>
<CHAR_INTERVENTIONS MODIFIED="2012-01-26 16:31:52 +0000" MODIFIED_BY="[Empty name]">
<P>
<B>Visitors' professional group</B>: Public health nurses</P>
<P>
<B>Frequency and duration of visits</B>: 5.1 visits on average over 18 months</P>
<P>
<B>Fall prevention: </B>Yes</P>
<P>
<B>Included exercise</B>: No</P>
<P>
<B>Included multidimensional geriatric assessment: </B>Yes</P>
<P>
<B>Description of intervention: </B>Visits were human-interaction focused and involved flexible approach. Initial visits involved multidimensional geriatric assessments, which informed further assessments and treatment recommendations. Visits stopped if a participant was institutionalised and were restarted after hospitalisation.</P>
<P>
<B>Description of comparison</B>: Usual care</P>
<P>
<B>Implementation (fidelity and participant compliance)</B>: 100% of intervention participants received the intervention.</P>
</CHAR_INTERVENTIONS>
<CHAR_OUTCOMES MODIFIED="2011-09-23 23:37:40 +0100" MODIFIED_BY="[Empty name]">
<P>
<B>Health Related QoL: </B>Euroqol-5 Dimensions Weighted Index (18 months)</P>
<P>
<B>Institutionalisation People: </B>Total number of people in nursing home at end of study (18 months)</P>
<P>
<B>Mortality: </B>Total number of deaths (18 months)</P>
</CHAR_OUTCOMES>
<CHAR_NOTES MODIFIED="2011-09-16 14:30:10 +0100" MODIFIED_BY="[Empty name]">
<P>
<B>Location</B>: Sapporo city and Takahata town, Japan</P>
<P>
<B>Funding Source</B>: Ministry of Health and Welfare in Japan</P>
<P>
<B>Other notes</B>:</P>
</CHAR_NOTES>
</INCLUDED_CHAR>
<FOOTNOTES/>
</CHARACTERISTICS_OF_INCLUDED_STUDIES>
<CHARACTERISTICS_OF_EXCLUDED_STUDIES MODIFIED="2013-02-27 00:51:54 +0000" MODIFIED_BY="[Empty name]" SORT_BY="STUDY">
<EXCLUDED_CHAR MODIFIED="2011-05-31 21:36:39 +0100" MODIFIED_BY="[Empty name]" STUDY_ID="STD-Archbold-1995">
<CHAR_REASON_FOR_EXCLUSION MODIFIED="2011-05-31 21:36:39 +0100" MODIFIED_BY="[Empty name]">
<P>Intervention for families, not for the elderly themselves.</P>
</CHAR_REASON_FOR_EXCLUSION>
</EXCLUDED_CHAR>
<EXCLUDED_CHAR MODIFIED="2011-05-31 21:36:58 +0100" MODIFIED_BY="[Empty name]" STUDY_ID="STD-Carpenter-1990">
<CHAR_REASON_FOR_EXCLUSION MODIFIED="2011-05-31 21:36:58 +0100" MODIFIED_BY="[Empty name]">
<P>Visits not conducted by health professional.</P>
</CHAR_REASON_FOR_EXCLUSION>
</EXCLUDED_CHAR>
<EXCLUDED_CHAR MODIFIED="2011-05-31 21:37:18 +0100" MODIFIED_BY="[Empty name]" STUDY_ID="STD-Clarke-1992">
<CHAR_REASON_FOR_EXCLUSION MODIFIED="2011-05-31 21:37:17 +0100" MODIFIED_BY="[Empty name]">
<P>Visits not conducted�by health professional.</P>
</CHAR_REASON_FOR_EXCLUSION>
</EXCLUDED_CHAR>
<EXCLUDED_CHAR MODIFIED="2011-05-31 22:59:39 +0100" MODIFIED_BY="[Empty name]" STUDY_ID="STD-Clemson-2004">
<CHAR_REASON_FOR_EXCLUSION MODIFIED="2011-05-31 22:59:39 +0100" MODIFIED_BY="[Empty name]">
<P>Intervention not a home visit: intervention conducted in community venue with follow-up home visit.</P>
</CHAR_REASON_FOR_EXCLUSION>
</EXCLUDED_CHAR>
<EXCLUDED_CHAR MODIFIED="2013-02-27 00:43:36 +0000" MODIFIED_BY="Evan R Mayo-Wilson" STUDY_ID="STD-Comans-2010">
<CHAR_REASON_FOR_EXCLUSION MODIFIED="2013-02-27 00:43:36 +0000" MODIFIED_BY="[Empty name]">
<P>Ineligible comparison: both intervention and control groups received home visits.</P>
</CHAR_REASON_FOR_EXCLUSION>
</EXCLUDED_CHAR>
<EXCLUDED_CHAR MODIFIED="2013-01-23 20:52:35 +0000" MODIFIED_BY="[Empty name]" STUDY_ID="STD-Dapp-2011">
<CHAR_REASON_FOR_EXCLUSION MODIFIED="2013-01-23 20:52:35 +0000" MODIFIED_BY="[Empty name]">
<P>Only 8.8% of intervention participants opted for home visits.</P>
</CHAR_REASON_FOR_EXCLUSION>
</EXCLUDED_CHAR>
<EXCLUDED_CHAR MODIFIED="2011-05-31 23:00:11 +0100" MODIFIED_BY="[Empty name]" STUDY_ID="STD-Day-2002">
<CHAR_REASON_FOR_EXCLUSION MODIFIED="2011-05-31 23:00:11 +0100" MODIFIED_BY="[Empty name]">
<P>Intervention not a home visit. All arms of intervention (including controls) were assessed at home by nurses.�</P>
</CHAR_REASON_FOR_EXCLUSION>
</EXCLUDED_CHAR>
<EXCLUDED_CHAR MODIFIED="2011-05-31 21:46:32 +0100" MODIFIED_BY="[Empty name]" STUDY_ID="STD-de-Vries-2010">
<CHAR_REASON_FOR_EXCLUSION MODIFIED="2011-05-31 21:46:32 +0100" MODIFIED_BY="[Empty name]">
<P>Home visits not part of intervention.</P>
</CHAR_REASON_FOR_EXCLUSION>
</EXCLUDED_CHAR>
<EXCLUDED_CHAR MODIFIED="2011-05-31 23:01:12 +0100" MODIFIED_BY="[Empty name]" STUDY_ID="STD-Dunn-1994">
<CHAR_REASON_FOR_EXCLUSION MODIFIED="2011-05-31 23:01:12 +0100" MODIFIED_BY="[Empty name]">
<P>Visit directly related to hospital discharge.</P>
</CHAR_REASON_FOR_EXCLUSION>
</EXCLUDED_CHAR>
<EXCLUDED_CHAR MODIFIED="2011-05-31 23:00:35 +0100" MODIFIED_BY="[Empty name]" STUDY_ID="STD-Engelhardt-1996">
<CHAR_REASON_FOR_EXCLUSION MODIFIED="2011-05-31 23:00:35 +0100" MODIFIED_BY="[Empty name]">
<P>Intervention not a home visit:�intervention carried out in out-patient clinic.</P>
</CHAR_REASON_FOR_EXCLUSION>
</EXCLUDED_CHAR>
<EXCLUDED_CHAR MODIFIED="2011-05-31 23:00:45 +0100" MODIFIED_BY="[Empty name]" STUDY_ID="STD-Epstein-1990">
<CHAR_REASON_FOR_EXCLUSION MODIFIED="2011-05-31 23:00:45 +0100" MODIFIED_BY="[Empty name]">
<P>Intervention not a home visit: assessment conducted in hospital.</P>
</CHAR_REASON_FOR_EXCLUSION>
</EXCLUDED_CHAR>
<EXCLUDED_CHAR MODIFIED="2011-05-31 23:00:55 +0100" MODIFIED_BY="[Empty name]" STUDY_ID="STD-Ettinger-1997">
<CHAR_REASON_FOR_EXCLUSION MODIFIED="2011-05-31 23:00:55 +0100" MODIFIED_BY="[Empty name]">
<P>Intervention not a home visit.</P>
</CHAR_REASON_FOR_EXCLUSION>
</EXCLUDED_CHAR>
<EXCLUDED_CHAR MODIFIED="2011-05-31 23:01:21 +0100" MODIFIED_BY="[Empty name]" STUDY_ID="STD-Fairhall-2008">
<CHAR_REASON_FOR_EXCLUSION MODIFIED="2011-05-31 23:01:21 +0100" MODIFIED_BY="[Empty name]">
<P>Visit directly related to hospital discharge.</P>
</CHAR_REASON_FOR_EXCLUSION>
</EXCLUDED_CHAR>
<EXCLUDED_CHAR MODIFIED="2011-05-31 23:01:37 +0100" MODIFIED_BY="[Empty name]" STUDY_ID="STD-Fletcher-2004">
<CHAR_REASON_FOR_EXCLUSION MODIFIED="2011-05-31 23:01:37 +0100" MODIFIED_BY="[Empty name]">
<P>Intervention not a home visit: less than half the assessments were conducted in participants&#8217; homes.</P>
</CHAR_REASON_FOR_EXCLUSION>
</EXCLUDED_CHAR>
<EXCLUDED_CHAR MODIFIED="2011-05-31 23:01:44 +0100" MODIFIED_BY="[Empty name]" STUDY_ID="STD-Fordyce-1997">
<CHAR_REASON_FOR_EXCLUSION MODIFIED="2011-05-31 23:01:44 +0100" MODIFIED_BY="[Empty name]">
<P>Intervention not a home visit:�health appraisal took place during office visits.</P>
</CHAR_REASON_FOR_EXCLUSION>
</EXCLUDED_CHAR>
<EXCLUDED_CHAR MODIFIED="2013-01-23 20:53:55 +0000" MODIFIED_BY="[Empty name]" STUDY_ID="STD-Fox-2010">
<CHAR_REASON_FOR_EXCLUSION MODIFIED="2013-01-23 20:53:55 +0000" MODIFIED_BY="[Empty name]">
<P>Only 50.0% of intervention participants opted for home visits.</P>
</CHAR_REASON_FOR_EXCLUSION>
</EXCLUDED_CHAR>
<EXCLUDED_CHAR MODIFIED="2011-05-31 23:01:55 +0100" MODIFIED_BY="[Empty name]" STUDY_ID="STD-German-1995">
<CHAR_REASON_FOR_EXCLUSION MODIFIED="2011-05-31 23:01:55 +0100" MODIFIED_BY="[Empty name]">
<P>Intervention not a home visit: preventive visits took place at physician&#8217;s office.</P>
</CHAR_REASON_FOR_EXCLUSION>
</EXCLUDED_CHAR>
<EXCLUDED_CHAR MODIFIED="2013-01-23 20:57:08 +0000" MODIFIED_BY="[Empty name]" STUDY_ID="STD-Gill-2002">
<CHAR_REASON_FOR_EXCLUSION MODIFIED="2013-01-23 20:57:08 +0000" MODIFIED_BY="[Empty name]">
<P>Inelgible comparison: both intervention and control groups received home visits.</P>
</CHAR_REASON_FOR_EXCLUSION>
</EXCLUDED_CHAR>
<EXCLUDED_CHAR MODIFIED="2011-05-31 21:49:04 +0100" MODIFIED_BY="[Empty name]" STUDY_ID="STD-Graham-2006">
<CHAR_REASON_FOR_EXCLUSION MODIFIED="2011-05-31 21:49:03 +0100" MODIFIED_BY="[Empty name]">
<P>Home visits not carried out by health professionals. Quasi experimental design.</P>
</CHAR_REASON_FOR_EXCLUSION>
</EXCLUDED_CHAR>
<EXCLUDED_CHAR MODIFIED="2011-05-31 23:02:22 +0100" MODIFIED_BY="[Empty name]" STUDY_ID="STD-Hansen-1992">
<CHAR_REASON_FOR_EXCLUSION MODIFIED="2011-05-31 23:02:22 +0100" MODIFIED_BY="[Empty name]">
<P>Visit directly related to hospital discharge.</P>
</CHAR_REASON_FOR_EXCLUSION>
</EXCLUDED_CHAR>
<EXCLUDED_CHAR MODIFIED="2011-05-31 23:02:36 +0100" MODIFIED_BY="[Empty name]" STUDY_ID="STD-Hay-1998">
<CHAR_REASON_FOR_EXCLUSION MODIFIED="2011-05-31 23:02:36 +0100" MODIFIED_BY="[Empty name]">
<P>Intervention not a home visit: screening took place in primary care practice.</P>
</CHAR_REASON_FOR_EXCLUSION>
</EXCLUDED_CHAR>
<EXCLUDED_CHAR MODIFIED="2011-05-31 23:05:04 +0100" MODIFIED_BY="[Empty name]" STUDY_ID="STD-Hendriksen1984">
<CHAR_REASON_FOR_EXCLUSION MODIFIED="2011-05-31 23:05:04 +0100" MODIFIED_BY="[Empty name]">
<P>Not a randomised controlled trial:�study refusers did not have equal chance of being assigned to either group. Informed consent followed randomisation.</P>
</CHAR_REASON_FOR_EXCLUSION>
</EXCLUDED_CHAR>
<EXCLUDED_CHAR MODIFIED="2011-05-31 21:50:12 +0100" MODIFIED_BY="[Empty name]" STUDY_ID="STD-Hornbrook-1994">
<CHAR_REASON_FOR_EXCLUSION MODIFIED="2011-05-31 21:50:12 +0100" MODIFIED_BY="[Empty name]">
<P>Visits not conducted by health professional.</P>
</CHAR_REASON_FOR_EXCLUSION>
</EXCLUDED_CHAR>
<EXCLUDED_CHAR MODIFIED="2011-07-09 17:12:52 +0100" MODIFIED_BY="[Empty name]" STUDY_ID="STD-June-2009">
<CHAR_REASON_FOR_EXCLUSION MODIFIED="2011-07-09 17:12:52 +0100" MODIFIED_BY="[Empty name]">
<P>Not a randomised controlled trial.</P>
</CHAR_REASON_FOR_EXCLUSION>
</EXCLUDED_CHAR>
<EXCLUDED_CHAR MODIFIED="2013-01-23 20:58:45 +0000" MODIFIED_BY="[Empty name]" STUDY_ID="STD-Karatay-2011">
<CHAR_REASON_FOR_EXCLUSION MODIFIED="2013-01-23 20:58:44 +0000" MODIFIED_BY="[Empty name]">
<P>Visits not conducted by health professional &#8211; students.</P>
</CHAR_REASON_FOR_EXCLUSION>
</EXCLUDED_CHAR>
<EXCLUDED_CHAR MODIFIED="2011-05-31 21:50:22 +0100" MODIFIED_BY="[Empty name]" STUDY_ID="STD-Kerse-1999">
<CHAR_REASON_FOR_EXCLUSION MODIFIED="2011-05-31 21:50:22 +0100" MODIFIED_BY="[Empty name]">
<P>Intervention targeted general practitioners.</P>
</CHAR_REASON_FOR_EXCLUSION>
</EXCLUDED_CHAR>
<EXCLUDED_CHAR MODIFIED="2011-05-31 21:50:46 +0100" MODIFIED_BY="[Empty name]" STUDY_ID="STD-Kronborg-2006">
<CHAR_REASON_FOR_EXCLUSION MODIFIED="2011-05-31 21:50:46 +0100" MODIFIED_BY="[Empty name]">
<P>Intervention targeted visitors.</P>
</CHAR_REASON_FOR_EXCLUSION>
</EXCLUDED_CHAR>
<EXCLUDED_CHAR MODIFIED="2013-01-23 21:00:33 +0000" MODIFIED_BY="[Empty name]" STUDY_ID="STD-Legault-2011">
<CHAR_REASON_FOR_EXCLUSION MODIFIED="2013-01-23 21:00:33 +0000" MODIFIED_BY="[Empty name]">
<P>Intervention not a home visit: centre-based intervention.</P>
</CHAR_REASON_FOR_EXCLUSION>
</EXCLUDED_CHAR>
<EXCLUDED_CHAR MODIFIED="2011-05-31 23:05:30 +0100" MODIFIED_BY="[Empty name]" STUDY_ID="STD-Leveille-1998">
<CHAR_REASON_FOR_EXCLUSION MODIFIED="2011-05-31 23:05:30 +0100" MODIFIED_BY="[Empty name]">
<P>Intervention not a home visit:�intervention carried out at senior centre.</P>
</CHAR_REASON_FOR_EXCLUSION>
</EXCLUDED_CHAR>
<EXCLUDED_CHAR MODIFIED="2013-01-23 21:05:03 +0000" MODIFIED_BY="Evan R Mayo-Wilson" STUDY_ID="STD-Mahoney-2007">
<CHAR_REASON_FOR_EXCLUSION MODIFIED="2013-01-23 21:05:03 +0000" MODIFIED_BY="[Empty name]">
<P>Inelgible comparison: both intervention and control groups received home visits.</P>
</CHAR_REASON_FOR_EXCLUSION>
</EXCLUDED_CHAR>
<EXCLUDED_CHAR MODIFIED="2011-05-31 23:05:41 +0100" MODIFIED_BY="[Empty name]" STUDY_ID="STD-Mann-1999">
<CHAR_REASON_FOR_EXCLUSION MODIFIED="2011-05-31 23:05:41 +0100" MODIFIED_BY="[Empty name]">
<P>Visits directly related to rehabilitation and delivered to non-independent elderly.</P>
</CHAR_REASON_FOR_EXCLUSION>
</EXCLUDED_CHAR>
<EXCLUDED_CHAR MODIFIED="2013-02-27 00:51:52 +0000" MODIFIED_BY="[Empty name]" STUDY_ID="STD-Matzen-2007a">
<CHAR_REASON_FOR_EXCLUSION MODIFIED="2013-02-27 00:51:52 +0000" MODIFIED_BY="[Empty name]">
<P>The intervention group received an initial assessment at home with follow-up home visits, and the control group was assessed in hospital and received follow-up home visits. As both groups received home visits as part of their allocated intervention, the comparison was ineligible.</P>
</CHAR_REASON_FOR_EXCLUSION>
</EXCLUDED_CHAR>
<EXCLUDED_CHAR MODIFIED="2013-02-27 00:51:54 +0000" MODIFIED_BY="[Empty name]" STUDY_ID="STD-Matzen-2007b">
<CHAR_REASON_FOR_EXCLUSION MODIFIED="2013-02-27 00:51:54 +0000" MODIFIED_BY="[Empty name]">
<P>The intervention group received an initial assessment at home with follow-up home visits, and the control group was assessed in hospital and received follow-up home visits. As both groups received home visits as part of their allocated intervention, the comparison was ineligible.</P>
</CHAR_REASON_FOR_EXCLUSION>
</EXCLUDED_CHAR>
<EXCLUDED_CHAR MODIFIED="2013-01-23 21:01:19 +0000" MODIFIED_BY="[Empty name]" STUDY_ID="STD-McMurdo-1995">
<CHAR_REASON_FOR_EXCLUSION MODIFIED="2013-01-23 21:01:19 +0000" MODIFIED_BY="[Empty name]">
<P>Inelgible comparison: both intervention and control groups received home visits.</P>
</CHAR_REASON_FOR_EXCLUSION>
</EXCLUDED_CHAR>
<EXCLUDED_CHAR MODIFIED="2011-05-31 23:05:46 +0100" MODIFIED_BY="[Empty name]" STUDY_ID="STD-Melin-1992">
<CHAR_REASON_FOR_EXCLUSION MODIFIED="2011-05-31 23:05:46 +0100" MODIFIED_BY="[Empty name]">
<P>Visit directly related to hospital discharge.</P>
</CHAR_REASON_FOR_EXCLUSION>
</EXCLUDED_CHAR>
<EXCLUDED_CHAR MODIFIED="2011-05-31 21:51:51 +0100" MODIFIED_BY="[Empty name]" STUDY_ID="STD-Melis-2005">
<CHAR_REASON_FOR_EXCLUSION MODIFIED="2011-05-31 21:51:51 +0100" MODIFIED_BY="[Empty name]">
<P>Some participants were living in a home for the aged.</P>
</CHAR_REASON_FOR_EXCLUSION>
</EXCLUDED_CHAR>
<EXCLUDED_CHAR MODIFIED="2011-05-31 21:52:01 +0100" MODIFIED_BY="[Empty name]" STUDY_ID="STD-Melis-2008">
<CHAR_REASON_FOR_EXCLUSION MODIFIED="2011-05-31 21:52:01 +0100" MODIFIED_BY="[Empty name]">
<P>Some participants were living in a home for the aged.</P>
</CHAR_REASON_FOR_EXCLUSION>
</EXCLUDED_CHAR>
<EXCLUDED_CHAR MODIFIED="2011-05-31 23:06:14 +0100" MODIFIED_BY="[Empty name]" STUDY_ID="STD-Miller-1996">
<CHAR_REASON_FOR_EXCLUSION MODIFIED="2011-05-31 23:06:14 +0100" MODIFIED_BY="[Empty name]">
<P>Visit directly related to hospital discharge. Not a randomised controlled trial.�</P>
</CHAR_REASON_FOR_EXCLUSION>
</EXCLUDED_CHAR>
<EXCLUDED_CHAR MODIFIED="2011-05-31 23:06:25 +0100" MODIFIED_BY="[Empty name]" STUDY_ID="STD-Moore-1997">
<CHAR_REASON_FOR_EXCLUSION MODIFIED="2011-05-31 23:06:25 +0100" MODIFIED_BY="[Empty name]">
<P>Intervention not a home visit.</P>
</CHAR_REASON_FOR_EXCLUSION>
</EXCLUDED_CHAR>
<EXCLUDED_CHAR MODIFIED="2011-05-31 23:06:33 +0100" MODIFIED_BY="[Empty name]" STUDY_ID="STD-Newcomer-2004">
<CHAR_REASON_FOR_EXCLUSION MODIFIED="2011-05-31 23:06:33 +0100" MODIFIED_BY="[Empty name]">
<P>Intervention not a home visit:�only 1% of visits were conducted in participant&#8217;s homes.</P>
</CHAR_REASON_FOR_EXCLUSION>
</EXCLUDED_CHAR>
<EXCLUDED_CHAR MODIFIED="2011-05-31 23:07:00 +0100" MODIFIED_BY="[Empty name]" STUDY_ID="STD-Oktay-1990">
<CHAR_REASON_FOR_EXCLUSION MODIFIED="2011-05-31 23:07:00 +0100" MODIFIED_BY="[Empty name]">
<P>Not a randomised controlled trial:�intervention and control groups recruited over different time period.</P>
</CHAR_REASON_FOR_EXCLUSION>
</EXCLUDED_CHAR>
<EXCLUDED_CHAR MODIFIED="2013-01-23 20:59:46 +0000" MODIFIED_BY="[Empty name]" STUDY_ID="STD-Parsons-2011">
<CHAR_REASON_FOR_EXCLUSION MODIFIED="2013-01-23 20:59:46 +0000" MODIFIED_BY="[Empty name]">
<P>Inelgible comparison: both intervention and control groups received home visits.</P>
</CHAR_REASON_FOR_EXCLUSION>
</EXCLUDED_CHAR>
<EXCLUDED_CHAR MODIFIED="2011-05-31 21:53:43 +0100" MODIFIED_BY="[Empty name]" STUDY_ID="STD-Peeters-2007">
<CHAR_REASON_FOR_EXCLUSION MODIFIED="2011-05-31 21:53:43 +0100" MODIFIED_BY="[Empty name]">
<P>Home visits not part of intervention.</P>
</CHAR_REASON_FOR_EXCLUSION>
</EXCLUDED_CHAR>
<EXCLUDED_CHAR MODIFIED="2011-05-31 23:07:09 +0100" MODIFIED_BY="[Empty name]" STUDY_ID="STD-Poulsen-2007">
<CHAR_REASON_FOR_EXCLUSION MODIFIED="2011-05-31 23:07:09 +0100" MODIFIED_BY="[Empty name]">
<P>Intervention focused on providers.</P>
</CHAR_REASON_FOR_EXCLUSION>
</EXCLUDED_CHAR>
<EXCLUDED_CHAR MODIFIED="2011-06-12 23:05:45 +0100" MODIFIED_BY="[Empty name]" STUDY_ID="STD-Poulstrup-2000">
<CHAR_REASON_FOR_EXCLUSION MODIFIED="2011-06-12 23:05:45 +0100" MODIFIED_BY="[Empty name]">
<P>Study not a randomised controlled trial: quasi-experimental design.</P>
</CHAR_REASON_FOR_EXCLUSION>
</EXCLUDED_CHAR>
<EXCLUDED_CHAR MODIFIED="2011-05-31 23:07:15 +0100" MODIFIED_BY="[Empty name]" STUDY_ID="STD-Robertson-2001b">
<CHAR_REASON_FOR_EXCLUSION MODIFIED="2011-05-31 23:07:15 +0100" MODIFIED_BY="[Empty name]">
<P>Study not a randomised controlled trial.</P>
</CHAR_REASON_FOR_EXCLUSION>
</EXCLUDED_CHAR>
<EXCLUDED_CHAR MODIFIED="2011-06-12 23:05:34 +0100" MODIFIED_BY="[Empty name]" STUDY_ID="STD-Robichaud-2000">
<CHAR_REASON_FOR_EXCLUSION MODIFIED="2011-06-12 23:05:34 +0100" MODIFIED_BY="[Empty name]">
<P>Study not a randomised controlled trial.</P>
</CHAR_REASON_FOR_EXCLUSION>
</EXCLUDED_CHAR>
<EXCLUDED_CHAR MODIFIED="2013-01-23 21:02:45 +0000" MODIFIED_BY="[Empty name]" STUDY_ID="STD-Rosie-2007">
<CHAR_REASON_FOR_EXCLUSION MODIFIED="2013-01-23 21:02:45 +0000" MODIFIED_BY="[Empty name]">
<P>Intervention not a home visit.</P>
</CHAR_REASON_FOR_EXCLUSION>
</EXCLUDED_CHAR>
<EXCLUDED_CHAR MODIFIED="2011-05-31 23:07:28 +0100" MODIFIED_BY="[Empty name]" STUDY_ID="STD-Salminen-2008">
<CHAR_REASON_FOR_EXCLUSION MODIFIED="2011-05-31 23:07:28 +0100" MODIFIED_BY="[Empty name]">
<P>Intervention not a home visit.</P>
</CHAR_REASON_FOR_EXCLUSION>
</EXCLUDED_CHAR>
<EXCLUDED_CHAR MODIFIED="2011-05-31 23:07:34 +0100" MODIFIED_BY="[Empty name]" STUDY_ID="STD-Salminen-2009a">
<CHAR_REASON_FOR_EXCLUSION MODIFIED="2011-05-31 23:07:34 +0100" MODIFIED_BY="[Empty name]">
<P>Intervention not a home visit.</P>
</CHAR_REASON_FOR_EXCLUSION>
</EXCLUDED_CHAR>
<EXCLUDED_CHAR MODIFIED="2011-05-31 23:07:39 +0100" MODIFIED_BY="[Empty name]" STUDY_ID="STD-Salminen-2009b">
<CHAR_REASON_FOR_EXCLUSION MODIFIED="2011-05-31 23:07:39 +0100" MODIFIED_BY="[Empty name]">
<P>Intervention not a home visit.</P>
</CHAR_REASON_FOR_EXCLUSION>
</EXCLUDED_CHAR>
<EXCLUDED_CHAR MODIFIED="2012-01-26 16:37:43 +0000" MODIFIED_BY="[Empty name]" STUDY_ID="STD-Schraeder-2007">
<CHAR_REASON_FOR_EXCLUSION MODIFIED="2012-01-26 16:37:43 +0000" MODIFIED_BY="[Empty name]">
<P>Not all participants required to have home visits as part of intervention. </P>
</CHAR_REASON_FOR_EXCLUSION>
</EXCLUDED_CHAR>
<EXCLUDED_CHAR MODIFIED="2011-05-31 21:56:04 +0100" MODIFIED_BY="[Empty name]" STUDY_ID="STD-Scogin-2007">
<CHAR_REASON_FOR_EXCLUSION MODIFIED="2011-05-31 21:56:04 +0100" MODIFIED_BY="[Empty name]">
<P>Intervention was not a multidimensional geriatric assessment nor usual health visiting practice, but an advanced, home-delivered cognitive-behavioral therapy.</P>
</CHAR_REASON_FOR_EXCLUSION>
</EXCLUDED_CHAR>
<EXCLUDED_CHAR MODIFIED="2011-05-31 23:09:26 +0100" MODIFIED_BY="[Empty name]" STUDY_ID="STD-Silverman-1995">
<CHAR_REASON_FOR_EXCLUSION MODIFIED="2011-05-31 23:09:26 +0100" MODIFIED_BY="[Empty name]">
<P>Intervention not a home visit:�geriatric assessment took place in outpatient clinic.</P>
</CHAR_REASON_FOR_EXCLUSION>
</EXCLUDED_CHAR>
<EXCLUDED_CHAR MODIFIED="2011-05-31 23:09:32 +0100" MODIFIED_BY="[Empty name]" STUDY_ID="STD-Sjosten-2007a">
<CHAR_REASON_FOR_EXCLUSION MODIFIED="2011-05-31 23:09:32 +0100" MODIFIED_BY="[Empty name]">
<P>Intervention not a home visit.</P>
</CHAR_REASON_FOR_EXCLUSION>
</EXCLUDED_CHAR>
<EXCLUDED_CHAR MODIFIED="2011-05-31 23:09:35 +0100" MODIFIED_BY="[Empty name]" STUDY_ID="STD-Sjosten-2007b">
<CHAR_REASON_FOR_EXCLUSION MODIFIED="2011-05-31 23:09:35 +0100" MODIFIED_BY="[Empty name]">
<P>Intervention not a home visit.</P>
</CHAR_REASON_FOR_EXCLUSION>
</EXCLUDED_CHAR>
<EXCLUDED_CHAR MODIFIED="2011-05-31 23:09:38 +0100" MODIFIED_BY="[Empty name]" STUDY_ID="STD-Sjosten-2008">
<CHAR_REASON_FOR_EXCLUSION MODIFIED="2011-05-31 23:09:38 +0100" MODIFIED_BY="[Empty name]">
<P>Intervention not a home visit.</P>
</CHAR_REASON_FOR_EXCLUSION>
</EXCLUDED_CHAR>
<EXCLUDED_CHAR MODIFIED="2011-05-31 23:09:44 +0100" MODIFIED_BY="[Empty name]" STUDY_ID="STD-Spice-2009">
<CHAR_REASON_FOR_EXCLUSION MODIFIED="2011-05-31 23:09:44 +0100" MODIFIED_BY="[Empty name]">
<P>Intervention not preventative and not a home visit.</P>
</CHAR_REASON_FOR_EXCLUSION>
</EXCLUDED_CHAR>
<EXCLUDED_CHAR MODIFIED="2011-05-31 21:58:48 +0100" MODIFIED_BY="[Empty name]" STUDY_ID="STD-Steinberg2000">
<CHAR_REASON_FOR_EXCLUSION MODIFIED="2011-05-31 21:58:48 +0100" MODIFIED_BY="[Empty name]">
<P>Visits not conducted by health professional &#8211; student OTs.</P>
</CHAR_REASON_FOR_EXCLUSION>
</EXCLUDED_CHAR>
<EXCLUDED_CHAR MODIFIED="2013-01-23 21:05:09 +0000" MODIFIED_BY="Evan R Mayo-Wilson" STUDY_ID="STD-Stewart-2005">
<CHAR_REASON_FOR_EXCLUSION MODIFIED="2013-01-23 21:05:09 +0000" MODIFIED_BY="[Empty name]">
<P>Inelgible comparison: both intervention and control groups received home visits.</P>
</CHAR_REASON_FOR_EXCLUSION>
</EXCLUDED_CHAR>
<EXCLUDED_CHAR MODIFIED="2011-05-31 23:09:55 +0100" MODIFIED_BY="[Empty name]" STUDY_ID="STD-Theander-2005">
<CHAR_REASON_FOR_EXCLUSION MODIFIED="2011-05-31 23:09:55 +0100" MODIFIED_BY="[Empty name]">
<P>Not a randomised controlled trial: no control group.</P>
</CHAR_REASON_FOR_EXCLUSION>
</EXCLUDED_CHAR>
<EXCLUDED_CHAR MODIFIED="2011-05-31 23:10:01 +0100" MODIFIED_BY="[Empty name]" STUDY_ID="STD-Toseland-1996">
<CHAR_REASON_FOR_EXCLUSION MODIFIED="2011-05-31 23:10:01 +0100" MODIFIED_BY="[Empty name]">
<P>Intervention not a home visit.</P>
</CHAR_REASON_FOR_EXCLUSION>
</EXCLUDED_CHAR>
<EXCLUDED_CHAR MODIFIED="2011-05-31 23:10:05 +0100" MODIFIED_BY="[Empty name]" STUDY_ID="STD-Townsend-1988">
<CHAR_REASON_FOR_EXCLUSION MODIFIED="2011-05-31 23:10:05 +0100" MODIFIED_BY="[Empty name]">
<P>Visit directly related to hospital discharge.</P>
</CHAR_REASON_FOR_EXCLUSION>
</EXCLUDED_CHAR>
<EXCLUDED_CHAR MODIFIED="2011-05-31 23:10:17 +0100" MODIFIED_BY="[Empty name]" STUDY_ID="STD-Tulloch-1979">
<CHAR_REASON_FOR_EXCLUSION MODIFIED="2011-05-31 23:10:17 +0100" MODIFIED_BY="[Empty name]">
<P>Intervention not a home visit.</P>
</CHAR_REASON_FOR_EXCLUSION>
</EXCLUDED_CHAR>
<EXCLUDED_CHAR MODIFIED="2011-05-31 23:10:16 +0100" MODIFIED_BY="[Empty name]" STUDY_ID="STD-Vaapio-2007">
<CHAR_REASON_FOR_EXCLUSION MODIFIED="2011-05-31 23:10:16 +0100" MODIFIED_BY="[Empty name]">
<P>Intervention not a home visit.</P>
</CHAR_REASON_FOR_EXCLUSION>
</EXCLUDED_CHAR>
<EXCLUDED_CHAR MODIFIED="2011-05-31 22:00:06 +0100" MODIFIED_BY="[Empty name]" STUDY_ID="STD-Vass-2005">
<CHAR_REASON_FOR_EXCLUSION MODIFIED="2011-05-31 22:00:06 +0100" MODIFIED_BY="[Empty name]">
<P>Intervention targeted visitors.</P>
</CHAR_REASON_FOR_EXCLUSION>
</EXCLUDED_CHAR>
<EXCLUDED_CHAR MODIFIED="2011-05-31 23:10:27 +0100" MODIFIED_BY="[Empty name]" STUDY_ID="STD-von-Renteln-2003">
<CHAR_REASON_FOR_EXCLUSION MODIFIED="2011-05-31 23:10:27 +0100" MODIFIED_BY="[Empty name]">
<P>Study not a randomised controlled trial.</P>
</CHAR_REASON_FOR_EXCLUSION>
</EXCLUDED_CHAR>
<EXCLUDED_CHAR MODIFIED="2011-06-12 22:40:46 +0100" MODIFIED_BY="[Empty name]" STUDY_ID="STD-Wagner-1994">
<CHAR_REASON_FOR_EXCLUSION MODIFIED="2011-06-12 22:40:46 +0100" MODIFIED_BY="[Empty name]">
<P>Intervention not a home visit.</P>
</CHAR_REASON_FOR_EXCLUSION>
</EXCLUDED_CHAR>
<EXCLUDED_CHAR MODIFIED="2011-05-31 23:11:02 +0100" MODIFIED_BY="[Empty name]" STUDY_ID="STD-Wallace-1998">
<CHAR_REASON_FOR_EXCLUSION MODIFIED="2011-05-31 23:11:02 +0100" MODIFIED_BY="[Empty name]">
<P>Intervention not a home visit.</P>
</CHAR_REASON_FOR_EXCLUSION>
</EXCLUDED_CHAR>
<EXCLUDED_CHAR MODIFIED="2011-05-31 23:11:08 +0100" MODIFIED_BY="[Empty name]" STUDY_ID="STD-Wasson-1999">
<CHAR_REASON_FOR_EXCLUSION MODIFIED="2011-05-31 23:11:08 +0100" MODIFIED_BY="[Empty name]">
<P>Intervention not a home visit.</P>
</CHAR_REASON_FOR_EXCLUSION>
</EXCLUDED_CHAR>
<EXCLUDED_CHAR MODIFIED="2013-01-23 21:03:31 +0000" MODIFIED_BY="[Empty name]" STUDY_ID="STD-Whitehead-2003">
<CHAR_REASON_FOR_EXCLUSION MODIFIED="2013-01-23 21:03:30 +0000" MODIFIED_BY="[Empty name]">
<P>Visit directly related to hospital discharge.</P>
</CHAR_REASON_FOR_EXCLUSION>
</EXCLUDED_CHAR>
<EXCLUDED_CHAR MODIFIED="2011-06-15 13:04:48 +0100" MODIFIED_BY="[Empty name]" STUDY_ID="STD-Williams-1992">
<CHAR_REASON_FOR_EXCLUSION MODIFIED="2011-06-15 13:04:47 +0100" MODIFIED_BY="[Empty name]">
<P>Visit directly related to hospital discharge.</P>
</CHAR_REASON_FOR_EXCLUSION>
</EXCLUDED_CHAR>
<EXCLUDED_CHAR MODIFIED="2011-05-31 22:01:05 +0100" MODIFIED_BY="[Empty name]" STUDY_ID="STD-Williams-2002">
<CHAR_REASON_FOR_EXCLUSION MODIFIED="2011-05-31 22:01:05 +0100" MODIFIED_BY="[Empty name]">
<P>Participants resided in retirement communities.</P>
</CHAR_REASON_FOR_EXCLUSION>
</EXCLUDED_CHAR>
<EXCLUDED_CHAR MODIFIED="2011-05-31 23:11:17 +0100" MODIFIED_BY="[Empty name]" STUDY_ID="STD-Wolf-2001">
<CHAR_REASON_FOR_EXCLUSION MODIFIED="2011-05-31 23:11:17 +0100" MODIFIED_BY="[Empty name]">
<P>Intervention not a home visit.</P>
</CHAR_REASON_FOR_EXCLUSION>
</EXCLUDED_CHAR>
<EXCLUDED_CHAR MODIFIED="2011-05-31 23:11:24 +0100" MODIFIED_BY="[Empty name]" STUDY_ID="STD-Yates-2001">
<CHAR_REASON_FOR_EXCLUSION MODIFIED="2011-05-31 23:11:24 +0100" MODIFIED_BY="[Empty name]">
<P>Visits not conducted by a health professional - masters students.</P>
</CHAR_REASON_FOR_EXCLUSION>
</EXCLUDED_CHAR>
<EXCLUDED_CHAR MODIFIED="2011-05-31 23:11:37 +0100" MODIFIED_BY="[Empty name]" STUDY_ID="STD-Zimmer-1985">
<CHAR_REASON_FOR_EXCLUSION MODIFIED="2011-05-31 23:11:37 +0100" MODIFIED_BY="[Empty name]">
<P>Intervention not a preventive home visit: visits to homebound, chronically or terminally ill patients.</P>
</CHAR_REASON_FOR_EXCLUSION>
</EXCLUDED_CHAR>
<FOOTNOTES/>
</CHARACTERISTICS_OF_EXCLUDED_STUDIES>
<CHARACTERISTICS_OF_AWAITING_STUDIES MODIFIED="2013-01-23 21:06:33 +0000" MODIFIED_BY="[Empty name]" SORT_BY="STUDY" USER_DEF_1_ENABLED="NO" USER_DEF_2_ENABLED="NO" USER_DEF_3_ENABLED="NO">
<AWAITING_CHAR STUDY_ID="STD-Jingna-2012">
<CHAR_METHODS/>
<CHAR_PARTICIPANTS/>
<CHAR_INTERVENTIONS/>
<CHAR_OUTCOMES/>
<CHAR_NOTES/>
</AWAITING_CHAR>
<AWAITING_CHAR STUDY_ID="STD-Jitapunkul-1998">
<CHAR_METHODS/>
<CHAR_PARTICIPANTS/>
<CHAR_INTERVENTIONS/>
<CHAR_OUTCOMES/>
<CHAR_NOTES/>
</AWAITING_CHAR>
<FOOTNOTES/>
</CHARACTERISTICS_OF_AWAITING_STUDIES>
<CHARACTERISTICS_OF_ONGOING_STUDIES MODIFIED="2013-01-23 22:00:11 +0000" MODIFIED_BY="[Empty name]" SORT_BY="STUDY" USER_DEF_1_ENABLED="NO" USER_DEF_2_ENABLED="NO" USER_DEF_3_ENABLED="NO">
<ONGOING_CHAR STUDY_ID="STD-Cutchin-2009">
<CHAR_STUDY_NAME/>
<CHAR_METHODS/>
<CHAR_PARTICIPANTS/>
<CHAR_INTERVENTIONS/>
<CHAR_OUTCOMES/>
<CHAR_STARTING_DATE/>
<CHAR_CONTACT_INFORMATION/>
<CHAR_NOTES/>
</ONGOING_CHAR>
<ONGOING_CHAR MODIFIED="2012-01-26 16:39:44 +0000" MODIFIED_BY="[Empty name]" STUDY_ID="STD-Ferrer-2010">
<CHAR_STUDY_NAME MODIFIED="2012-01-26 16:39:26 +0000" MODIFIED_BY="[Empty name]"/>
<CHAR_METHODS MODIFIED="2012-01-26 16:39:12 +0000" MODIFIED_BY="[Empty name]"/>
<CHAR_PARTICIPANTS MODIFIED="2012-01-26 16:39:32 +0000" MODIFIED_BY="[Empty name]"/>
<CHAR_INTERVENTIONS MODIFIED="2012-01-26 16:39:38 +0000" MODIFIED_BY="[Empty name]"/>
<CHAR_OUTCOMES MODIFIED="2012-01-26 16:39:43 +0000" MODIFIED_BY="[Empty name]"/>
<CHAR_STARTING_DATE MODIFIED="2012-01-26 16:39:44 +0000" MODIFIED_BY="[Empty name]"/>
<CHAR_CONTACT_INFORMATION/>
<CHAR_NOTES/>
</ONGOING_CHAR>
<ONGOING_CHAR STUDY_ID="STD-Fleischer-2008">
<CHAR_STUDY_NAME/>
<CHAR_METHODS/>
<CHAR_PARTICIPANTS/>
<CHAR_INTERVENTIONS/>
<CHAR_OUTCOMES/>
<CHAR_STARTING_DATE/>
<CHAR_CONTACT_INFORMATION/>
<CHAR_NOTES/>
</ONGOING_CHAR>
<ONGOING_CHAR STUDY_ID="STD-Hinrichs-2009">
<CHAR_STUDY_NAME/>
<CHAR_METHODS/>
<CHAR_PARTICIPANTS/>
<CHAR_INTERVENTIONS/>
<CHAR_OUTCOMES/>
<CHAR_STARTING_DATE/>
<CHAR_CONTACT_INFORMATION/>
<CHAR_NOTES/>
</ONGOING_CHAR>
<FOOTNOTES/>
</CHARACTERISTICS_OF_ONGOING_STUDIES>
</CHARACTERISTICS_OF_STUDIES>
<QUALITY_ITEMS MODIFIED="2013-01-23 23:47:34 +0000" MODIFIED_BY="[Empty name]">
<QUALITY_ITEM CORE_ITEM="YES" ID="QIT-01" LEVEL="STUDY" MODIFIED="2013-01-23 23:46:42 +0000" MODIFIED_BY="[Empty name]" NO="1">
<NAME>Random sequence generation (selection bias)</NAME>
<DESCRIPTION>
<P>Selection bias (biased allocation to interventions) due to inadequate generation of a randomised sequence</P>
</DESCRIPTION>
<QUALITY_ITEM_DATA>
<QUALITY_ITEM_DATA_ENTRY MODIFIED="2012-01-26 11:11:51 +0000" MODIFIED_BY="[Empty name]" RESULT="YES" STUDY_ID="STD-Balaban-1988">
<DESCRIPTION>
<P>Quote: "randomization tables were used"</P>
</DESCRIPTION>
</QUALITY_ITEM_DATA_ENTRY>
<QUALITY_ITEM_DATA_ENTRY MODIFIED="2012-01-26 11:11:38 +0000" MODIFIED_BY="[Empty name]" RESULT="YES" STUDY_ID="STD-Bernabei-1998">
<DESCRIPTION>
<P>Quote: "subjects were randomly stratified by age and sex according to a computer generated list"</P>
</DESCRIPTION>
</QUALITY_ITEM_DATA_ENTRY>
<QUALITY_ITEM_DATA_ENTRY MODIFIED="2011-10-01 11:05:15 +0100" MODIFIED_BY="[Empty name]" RESULT="YES" STUDY_ID="STD-Bouman-2008">
<DESCRIPTION>
<P>Quote: "computer-generated randomization list"</P>
</DESCRIPTION>
</QUALITY_ITEM_DATA_ENTRY>
<QUALITY_ITEM_DATA_ENTRY MODIFIED="2011-10-02 21:12:35 +0100" MODIFIED_BY="[Empty name]" RESULT="YES" STUDY_ID="STD-Byles-2004">
<DESCRIPTION>
<P>Quote: "randomly allocated by computer using Statistical Applications Software (SAS) to one of four intervention groups or the control group"</P>
</DESCRIPTION>
</QUALITY_ITEM_DATA_ENTRY>
<QUALITY_ITEM_DATA_ENTRY MODIFIED="2011-09-26 14:46:21 +0100" MODIFIED_BY="[Empty name]" RESULT="YES" STUDY_ID="STD-Campbell-1999">
<DESCRIPTION>
<P>Quote: "the group allocation schedule was developed by a statistician using computer generated random numbers"</P>
</DESCRIPTION>
</QUALITY_ITEM_DATA_ENTRY>
<QUALITY_ITEM_DATA_ENTRY MODIFIED="2011-10-02 21:33:57 +0100" MODIFIED_BY="[Empty name]" RESULT="YES" STUDY_ID="STD-Campbell-2005">
<DESCRIPTION>
<P>Quote: "a statistician developed the group allocation schedule using computer generated random numbers"</P>
</DESCRIPTION>
</QUALITY_ITEM_DATA_ENTRY>
<QUALITY_ITEM_DATA_ENTRY MODIFIED="2011-09-26 15:01:36 +0100" MODIFIED_BY="[Empty name]" RESULT="YES" STUDY_ID="STD-Caplan-2004">
<DESCRIPTION>
<P>Quote: "patients were randomized using computer-generated random numbers"</P>
</DESCRIPTION>
</QUALITY_ITEM_DATA_ENTRY>
<QUALITY_ITEM_DATA_ENTRY MODIFIED="2011-10-02 21:40:10 +0100" MODIFIED_BY="[Empty name]" RESULT="UNKNOWN" STUDY_ID="STD-Chandler-1998">
<DESCRIPTION>
<P>Quote: "subjects were then block-randomized and stratified by the two levels of functioning"</P>
</DESCRIPTION>
</QUALITY_ITEM_DATA_ENTRY>
<QUALITY_ITEM_DATA_ENTRY MODIFIED="2011-10-02 21:44:12 +0100" MODIFIED_BY="[Empty name]" RESULT="YES" STUDY_ID="STD-Ciaschini-2009">
<DESCRIPTION>
<P>Quote: "eligible patients were randomised, using a computer-generated randomisation scheme under the supervision of the study biostatistician"</P>
</DESCRIPTION>
</QUALITY_ITEM_DATA_ENTRY>
<QUALITY_ITEM_DATA_ENTRY MODIFIED="2011-10-02 21:49:05 +0100" MODIFIED_BY="[Empty name]" RESULT="UNKNOWN" STUDY_ID="STD-Ciechanowski-2004">
<DESCRIPTION>
<P>Quote: "using 50:50 randomized allocation ratio, investigators created envelopes containing concealed assignment codes assigned sequentially to eligible patients in blocks of 10 by a research associate"</P>
<P>Comment: No mention of how assignment codes were generated</P>
</DESCRIPTION>
</QUALITY_ITEM_DATA_ENTRY>
<QUALITY_ITEM_DATA_ENTRY MODIFIED="2013-01-23 23:37:22 +0000" MODIFIED_BY="[Empty name]" RESULT="YES" STUDY_ID="STD-Close-1999">
<DESCRIPTION>
<P>Quote: &#8220;Randomisation was by a random-numbers table.&#8221;</P>
</DESCRIPTION>
</QUALITY_ITEM_DATA_ENTRY>
<QUALITY_ITEM_DATA_ENTRY MODIFIED="2011-10-02 22:03:58 +0100" MODIFIED_BY="[Empty name]" RESULT="YES" STUDY_ID="STD-Counsell-2007">
<DESCRIPTION>
<P>Quote: "randomization lists were generated by the study biostatistician (T.E.S.) with the aid of [a] pseudorandom-number generator"</P>
</DESCRIPTION>
</QUALITY_ITEM_DATA_ENTRY>
<QUALITY_ITEM_DATA_ENTRY MODIFIED="2011-10-02 22:07:22 +0100" MODIFIED_BY="[Empty name]" RESULT="YES" STUDY_ID="STD-Crawford-Shearer-2010">
<DESCRIPTION>
<P>Quote: "random assignment ... was accomplished using SAS software"</P>
</DESCRIPTION>
</QUALITY_ITEM_DATA_ENTRY>
<QUALITY_ITEM_DATA_ENTRY MODIFIED="2011-09-26 15:45:16 +0100" MODIFIED_BY="[Empty name]" RESULT="YES" STUDY_ID="STD-Dalby-2000">
<DESCRIPTION>
<P>Quote: "random numbers table"</P>
</DESCRIPTION>
</QUALITY_ITEM_DATA_ENTRY>
<QUALITY_ITEM_DATA_ENTRY MODIFIED="2011-10-02 22:12:58 +0100" MODIFIED_BY="[Empty name]" RESULT="YES" STUDY_ID="STD-Davison-2005">
<DESCRIPTION>
<P>Quote: "randomisation was by computer-generated block randomisation"</P>
</DESCRIPTION>
</QUALITY_ITEM_DATA_ENTRY>
<QUALITY_ITEM_DATA_ENTRY MODIFIED="2011-10-02 22:21:56 +0100" MODIFIED_BY="[Empty name]" RESULT="YES" STUDY_ID="STD-Elley-2008">
<DESCRIPTION>
<P>Quote: "computer-based schedule generated by a statistician"</P>
</DESCRIPTION>
</QUALITY_ITEM_DATA_ENTRY>
<QUALITY_ITEM_DATA_ENTRY MODIFIED="2012-01-26 13:49:06 +0000" MODIFIED_BY="[Empty name]" RESULT="YES" STUDY_ID="STD-Fabacher-1994">
<DESCRIPTION>
<P>Quote: "randomly generated assignment cards in sealed envelopes"</P>
</DESCRIPTION>
</QUALITY_ITEM_DATA_ENTRY>
<QUALITY_ITEM_DATA_ENTRY MODIFIED="2012-01-26 13:51:06 +0000" MODIFIED_BY="[Empty name]" RESULT="UNKNOWN" STUDY_ID="STD-Gallagher-1996">
<DESCRIPTION>
<P>Quote: "randomly assigned"</P>
</DESCRIPTION>
</QUALITY_ITEM_DATA_ENTRY>
<QUALITY_ITEM_DATA_ENTRY MODIFIED="2012-01-26 13:57:50 +0000" MODIFIED_BY="[Empty name]" RESULT="YES" STUDY_ID="STD-Gitlin-2006">
<DESCRIPTION>
<P>Quote: "study participants were ... randomized within each of four strata using random permuted blocks to control for possible changes in subject mix over time. The blocking number [was] developed by the project statistician"</P>
</DESCRIPTION>
</QUALITY_ITEM_DATA_ENTRY>
<QUALITY_ITEM_DATA_ENTRY MODIFIED="2011-10-02 22:36:42 +0100" MODIFIED_BY="[Empty name]" RESULT="YES" STUDY_ID="STD-Green-2002">
<DESCRIPTION>
<P>Quote: "prepared from random number tables and used four length random permuted blocks"</P>
</DESCRIPTION>
</QUALITY_ITEM_DATA_ENTRY>
<QUALITY_ITEM_DATA_ENTRY MODIFIED="2012-05-07 20:33:48 +0100" MODIFIED_BY="[Empty name]" RESULT="NO" STUDY_ID="STD-Gunner_x002d_Svensson-1984">
<DESCRIPTION>
<P>Quote: "The material used is a random sample taken from the national person register systematically stratified for age. . . The sample was then randomized into an experimental group and a control group by consecutively and alternately dividing it into the two groups" </P>
</DESCRIPTION>
</QUALITY_ITEM_DATA_ENTRY>
<QUALITY_ITEM_DATA_ENTRY MODIFIED="2013-01-23 23:41:58 +0000" MODIFIED_BY="[Empty name]" RESULT="YES" STUDY_ID="STD-Gustafsson-2012">
<DESCRIPTION>
<P>See allocation concealment.</P>
</DESCRIPTION>
</QUALITY_ITEM_DATA_ENTRY>
<QUALITY_ITEM_DATA_ENTRY MODIFIED="2011-10-02 22:54:34 +0100" MODIFIED_BY="[Empty name]" RESULT="YES" STUDY_ID="STD-Hall-1992">
<DESCRIPTION>
<P>Quote: "randomisation was done in blocks of four, using a table of random numbers"</P>
</DESCRIPTION>
</QUALITY_ITEM_DATA_ENTRY>
<QUALITY_ITEM_DATA_ENTRY MODIFIED="2012-01-26 14:08:11 +0000" MODIFIED_BY="[Empty name]" RESULT="UNKNOWN" STUDY_ID="STD-Hebert-2001">
<DESCRIPTION>
<P>Quote: "the randomization lists were generated with random permutated blocks of 4-6"</P>
</DESCRIPTION>
</QUALITY_ITEM_DATA_ENTRY>
<QUALITY_ITEM_DATA_ENTRY MODIFIED="2011-10-02 22:58:57 +0100" MODIFIED_BY="[Empty name]" RESULT="YES" STUDY_ID="STD-Hendriks-2008">
<DESCRIPTION>
<P>Quote: "computerized alternate random allocation"</P>
</DESCRIPTION>
</QUALITY_ITEM_DATA_ENTRY>
<QUALITY_ITEM_DATA_ENTRY MODIFIED="2011-09-26 16:41:36 +0100" MODIFIED_BY="[Empty name]" RESULT="YES" STUDY_ID="STD-Hogan-2001">
<DESCRIPTION>
<P>Quote: "the allocation sequence was computer generated"</P>
</DESCRIPTION>
</QUALITY_ITEM_DATA_ENTRY>
<QUALITY_ITEM_DATA_ENTRY MODIFIED="2011-10-02 23:01:24 +0100" MODIFIED_BY="[Empty name]" RESULT="YES" STUDY_ID="STD-Holland-2005">
<DESCRIPTION>
<P>Quote: "computer generated sequence in blocks of varying length"</P>
</DESCRIPTION>
</QUALITY_ITEM_DATA_ENTRY>
<QUALITY_ITEM_DATA_ENTRY MODIFIED="2012-01-26 14:20:04 +0000" MODIFIED_BY="[Empty name]" RESULT="UNKNOWN" STUDY_ID="STD-Huang-2004">
<DESCRIPTION>
<P>Quote: "half of the sample was randomly assigned as the experimental group, and the other half as the comparison group"</P>
</DESCRIPTION>
</QUALITY_ITEM_DATA_ENTRY>
<QUALITY_ITEM_DATA_ENTRY MODIFIED="2012-01-26 14:21:21 +0000" MODIFIED_BY="[Empty name]" RESULT="UNKNOWN" STUDY_ID="STD-Kingston-2001">
<DESCRIPTION>
<P>Quote: "randomly allocated to control or intervention groups"</P>
</DESCRIPTION>
</QUALITY_ITEM_DATA_ENTRY>
<QUALITY_ITEM_DATA_ENTRY MODIFIED="2012-01-26 14:23:03 +0000" MODIFIED_BY="[Empty name]" RESULT="UNKNOWN" STUDY_ID="STD-Kono-2004">
<DESCRIPTION>
<P>Quote: "randomly assigned to intervention or control group"</P>
</DESCRIPTION>
</QUALITY_ITEM_DATA_ENTRY>
<QUALITY_ITEM_DATA_ENTRY MODIFIED="2013-01-23 23:46:42 +0000" MODIFIED_BY="[Empty name]" RESULT="YES" STUDY_ID="STD-Kono-2011">
<DESCRIPTION>
<P>Quote: &#8220;The remaining 323 participants were randomized to either the interven- tion group (<I>n </I>= 161) or usual care group (<I>n </I>= 162) by re- searchers using computer-generated random numbers stratified on the basis of gender, age group, and district within each community.&#8221;</P>
</DESCRIPTION>
</QUALITY_ITEM_DATA_ENTRY>
<QUALITY_ITEM_DATA_ENTRY MODIFIED="2012-01-26 14:24:28 +0000" MODIFIED_BY="[Empty name]" RESULT="UNKNOWN" STUDY_ID="STD-Krebs-1998">
<DESCRIPTION>
<P>Quote: "a prospective, single-blinded, randomized trial"</P>
</DESCRIPTION>
</QUALITY_ITEM_DATA_ENTRY>
<QUALITY_ITEM_DATA_ENTRY MODIFIED="2012-01-26 14:25:55 +0000" MODIFIED_BY="[Empty name]" RESULT="YES" STUDY_ID="STD-Lenaghan-2007">
<DESCRIPTION>
<P>Quote: "randomisation was carried out by a third party, and was stratified by whether the patient lived alone"</P>
</DESCRIPTION>
</QUALITY_ITEM_DATA_ENTRY>
<QUALITY_ITEM_DATA_ENTRY MODIFIED="2013-01-23 23:07:11 +0000" MODIFIED_BY="[Empty name]" RESULT="UNKNOWN" STUDY_ID="STD-Lightbody-2002">
<DESCRIPTION>
<P>Quote: &#8220;Patients were block-randomized consecutively to groups.&#8221;</P>
</DESCRIPTION>
</QUALITY_ITEM_DATA_ENTRY>
<QUALITY_ITEM_DATA_ENTRY MODIFIED="2012-01-26 14:27:09 +0000" MODIFIED_BY="[Empty name]" RESULT="UNKNOWN" STUDY_ID="STD-Lin-2007">
<DESCRIPTION>
<P>Quote: "participants were block randomized in groups of six to one of three intervention programs"</P>
</DESCRIPTION>
</QUALITY_ITEM_DATA_ENTRY>
<QUALITY_ITEM_DATA_ENTRY MODIFIED="2011-09-26 22:02:13 +0100" MODIFIED_BY="[Empty name]" RESULT="YES" STUDY_ID="STD-Liu_x002d_Ambrose-2008">
<DESCRIPTION>
<P>Quote: "the randomization sequence was computer generated (www.randomization.com)"</P>
</DESCRIPTION>
</QUALITY_ITEM_DATA_ENTRY>
<QUALITY_ITEM_DATA_ENTRY MODIFIED="2012-01-26 14:30:04 +0000" MODIFIED_BY="[Empty name]" RESULT="UNKNOWN" STUDY_ID="STD-Luker-1981">
<DESCRIPTION>
<P>Quote: "the subjects were randomly allocated to either the experimental or control groups"</P>
</DESCRIPTION>
</QUALITY_ITEM_DATA_ENTRY>
<QUALITY_ITEM_DATA_ENTRY MODIFIED="2011-10-03 02:18:28 +0100" MODIFIED_BY="[Empty name]" RESULT="YES" STUDY_ID="STD-Luukinen-2006">
<DESCRIPTION>
<P>Quote: "randomization was done by the study statistician using a random numbers table"</P>
</DESCRIPTION>
</QUALITY_ITEM_DATA_ENTRY>
<QUALITY_ITEM_DATA_ENTRY MODIFIED="2011-09-26 22:12:23 +0100" MODIFIED_BY="[Empty name]" RESULT="YES" STUDY_ID="STD-Markle_x002d_Reid-2006">
<DESCRIPTION>
<P>Quote: "eligible and consenting participants were randomized ... using a computerized randomization schedule"</P>
</DESCRIPTION>
</QUALITY_ITEM_DATA_ENTRY>
<QUALITY_ITEM_DATA_ENTRY MODIFIED="2012-01-26 14:41:09 +0000" MODIFIED_BY="[Empty name]" RESULT="YES" STUDY_ID="STD-Markle_x002d_Reid-2010">
<DESCRIPTION>
<P>Quote: "randomly generated numbers constructed by a biostatistician who was not involved in the recruitment process"</P>
</DESCRIPTION>
</QUALITY_ITEM_DATA_ENTRY>
<QUALITY_ITEM_DATA_ENTRY MODIFIED="2012-01-26 14:42:18 +0000" MODIFIED_BY="[Empty name]" RESULT="UNKNOWN" STUDY_ID="STD-McEwan-1990">
<DESCRIPTION>
<P>Quote: "elderly people were stratified into the age-sex groups ..., then randomly allocated to the test ... and control groups"</P>
</DESCRIPTION>
</QUALITY_ITEM_DATA_ENTRY>
<QUALITY_ITEM_DATA_ENTRY MODIFIED="2012-01-26 14:45:46 +0000" MODIFIED_BY="[Empty name]" RESULT="UNKNOWN" STUDY_ID="STD-Nelson-2004">
<DESCRIPTION>
<P>Quote: "participants were randomly assigned to either group in blocks of four by gender and age (70&#8211;79 years/80 years or older)"</P>
</DESCRIPTION>
</QUALITY_ITEM_DATA_ENTRY>
<QUALITY_ITEM_DATA_ENTRY MODIFIED="2012-01-26 14:47:21 +0000" MODIFIED_BY="[Empty name]" RESULT="YES" STUDY_ID="STD-Newbury-2001">
<DESCRIPTION>
<P>Quote: "randomisation was by random numbers contained in sequentially numbered, sealed envelopes"</P>
</DESCRIPTION>
</QUALITY_ITEM_DATA_ENTRY>
<QUALITY_ITEM_DATA_ENTRY MODIFIED="2012-01-26 14:48:22 +0000" MODIFIED_BY="[Empty name]" RESULT="UNKNOWN" STUDY_ID="STD-Pathy-1992">
<DESCRIPTION>
<P>Quote: "patients were randomly allocated to intervention or control"</P>
</DESCRIPTION>
</QUALITY_ITEM_DATA_ENTRY>
<QUALITY_ITEM_DATA_ENTRY MODIFIED="2013-01-23 23:20:31 +0000" MODIFIED_BY="[Empty name]" RESULT="YES" STUDY_ID="STD-Pighills-2011">
<DESCRIPTION>
<P>Quote: &#8220;The York Trials Unit independently and remotely conducted simple Web-based randomization because the anticipated sample size of the trial was to exceed 100."</P>
</DESCRIPTION>
</QUALITY_ITEM_DATA_ENTRY>
<QUALITY_ITEM_DATA_ENTRY MODIFIED="2011-10-03 12:33:20 +0100" MODIFIED_BY="[Empty name]" RESULT="YES" STUDY_ID="STD-Ploeg-2010">
<DESCRIPTION>
<P>Quote: "the random numbers used to assign the block size and choice of allocation within blocks came from the Rand tables of random digits"</P>
</DESCRIPTION>
</QUALITY_ITEM_DATA_ENTRY>
<QUALITY_ITEM_DATA_ENTRY MODIFIED="2011-10-03 12:34:59 +0100" MODIFIED_BY="[Empty name]" RESULT="YES" STUDY_ID="STD-Robertson-2001a">
<DESCRIPTION>
<P>Quote: "a statistician developed the schedule for group allocation using random numbers"</P>
</DESCRIPTION>
</QUALITY_ITEM_DATA_ENTRY>
<QUALITY_ITEM_DATA_ENTRY MODIFIED="2012-05-04 10:36:00 +0100" MODIFIED_BY="[Empty name]" RESULT="NO" STUDY_ID="STD-Sahlen-2006">
<DESCRIPTION>
<P>Used birth date for randomisation. Quote: "those whose birth date was divisible by 3 were assigned to the intervention."</P>
</DESCRIPTION>
</QUALITY_ITEM_DATA_ENTRY>
<QUALITY_ITEM_DATA_ENTRY MODIFIED="2012-01-26 15:32:12 +0000" MODIFIED_BY="[Empty name]" RESULT="NO" STUDY_ID="STD-Shapiro-2002">
<DESCRIPTION>
<P>Quote: "randomly assigned using a random number generator" and "three members of the intervention group were removed from the study after baseline ... and were replaced by three members of the comparison group"</P>
</DESCRIPTION>
</QUALITY_ITEM_DATA_ENTRY>
<QUALITY_ITEM_DATA_ENTRY MODIFIED="2011-10-03 14:21:26 +0100" MODIFIED_BY="[Empty name]" RESULT="YES" STUDY_ID="STD-Sommers-2000">
<DESCRIPTION>
<P>Quote: "the 13 internists and 5 family physicians were randomized, by means of a random number table"</P>
</DESCRIPTION>
</QUALITY_ITEM_DATA_ENTRY>
<QUALITY_ITEM_DATA_ENTRY MODIFIED="2012-01-26 15:40:04 +0000" MODIFIED_BY="[Empty name]" RESULT="UNKNOWN" STUDY_ID="STD-Sorensen-1988">
<DESCRIPTION>
<P>Quote: "stratified random sampling among 75-, 80- and 85-year-old citizens"</P>
</DESCRIPTION>
</QUALITY_ITEM_DATA_ENTRY>
<QUALITY_ITEM_DATA_ENTRY MODIFIED="2012-01-26 15:41:45 +0000" MODIFIED_BY="[Empty name]" RESULT="UNKNOWN" STUDY_ID="STD-Stevens-2001">
<DESCRIPTION>
<P>Quote: "index recruits were allocated in a 2:1 ratio to either the control (C) or the intervention (I) group"</P>
</DESCRIPTION>
</QUALITY_ITEM_DATA_ENTRY>
<QUALITY_ITEM_DATA_ENTRY MODIFIED="2012-01-26 15:47:36 +0000" MODIFIED_BY="[Empty name]" RESULT="UNKNOWN" STUDY_ID="STD-Stuck-1995">
<DESCRIPTION>
<P>Quote: "randomization was performed with sealed envelopes containing random numbers"</P>
</DESCRIPTION>
</QUALITY_ITEM_DATA_ENTRY>
<QUALITY_ITEM_DATA_ENTRY MODIFIED="2011-10-03 14:33:13 +0100" MODIFIED_BY="[Empty name]" RESULT="YES" STUDY_ID="STD-Stuck-2000">
<DESCRIPTION>
<P>Quote: "an independent test center calculated the treatment assignment based on a random letter table and informed the project team"</P>
</DESCRIPTION>
</QUALITY_ITEM_DATA_ENTRY>
<QUALITY_ITEM_DATA_ENTRY MODIFIED="2011-10-03 14:36:08 +0100" MODIFIED_BY="[Empty name]" RESULT="YES" STUDY_ID="STD-Thomas-2007">
<DESCRIPTION>
<P>Quote: "computer generated random numbers"</P>
</DESCRIPTION>
</QUALITY_ITEM_DATA_ENTRY>
<QUALITY_ITEM_DATA_ENTRY MODIFIED="2011-10-03 14:41:06 +0100" MODIFIED_BY="[Empty name]" RESULT="YES" STUDY_ID="STD-Tinetti-1994">
<DESCRIPTION>
<P>Quote: "random number generator on SAS software"</P>
</DESCRIPTION>
</QUALITY_ITEM_DATA_ENTRY>
<QUALITY_ITEM_DATA_ENTRY MODIFIED="2012-01-26 16:22:30 +0000" MODIFIED_BY="[Empty name]" RESULT="UNKNOWN" STUDY_ID="STD-Vetter-1984a">
<DESCRIPTION>
<P>Quote: "The people in the study were then randomly allocated by household to a group receiving intervention and a control group."</P>
</DESCRIPTION>
</QUALITY_ITEM_DATA_ENTRY>
<QUALITY_ITEM_DATA_ENTRY MODIFIED="2012-01-26 16:25:12 +0000" MODIFIED_BY="[Empty name]" RESULT="UNKNOWN" STUDY_ID="STD-Vetter-1984b">
<DESCRIPTION>
<P>Quote: "The people in the study were then randomly allocated by household to a group receiving intervention and a control group."</P>
</DESCRIPTION>
</QUALITY_ITEM_DATA_ENTRY>
<QUALITY_ITEM_DATA_ENTRY MODIFIED="2011-10-03 14:46:32 +0100" MODIFIED_BY="[Empty name]" RESULT="YES" STUDY_ID="STD-Vetter-1992">
<DESCRIPTION>
<P>Quote: "the randomisation was carried out ... using random number tables"</P>
</DESCRIPTION>
</QUALITY_ITEM_DATA_ENTRY>
<QUALITY_ITEM_DATA_ENTRY MODIFIED="2012-01-26 16:30:24 +0000" MODIFIED_BY="[Empty name]" RESULT="UNKNOWN" STUDY_ID="STD-Wyman-2007">
<DESCRIPTION>
<P>Quote: "participants were stratified according to age group ... and randomised using a permuted block design"</P>
</DESCRIPTION>
</QUALITY_ITEM_DATA_ENTRY>
<QUALITY_ITEM_DATA_ENTRY MODIFIED="2011-10-03 14:50:07 +0100" MODIFIED_BY="[Empty name]" RESULT="YES" STUDY_ID="STD-Yamada-2003">
<DESCRIPTION>
<P>Quote:�"computerised central randomisation scheme generated by one of the research officers"</P>
</DESCRIPTION>
</QUALITY_ITEM_DATA_ENTRY>
<QUALITY_ITEM_DATA_ENTRY MODIFIED="2011-10-03 14:42:00 +0100" MODIFIED_BY="[Empty name]" RESULT="YES" STUDY_ID="STD-van-Haastregt-2000">
<DESCRIPTION>
<P>Quote: "eligible patients were randomised to the home visit group or usual care group by computer generated random numbers directly after screening"</P>
</DESCRIPTION>
</QUALITY_ITEM_DATA_ENTRY>
<QUALITY_ITEM_DATA_ENTRY MODIFIED="2011-10-03 14:42:53 +0100" MODIFIED_BY="[Empty name]" RESULT="YES" STUDY_ID="STD-van-Hout-2010">
<DESCRIPTION>
<P>Quote: "we used Pocock&#8217;s random number table and assigned up to 10 blocks per practice"</P>
</DESCRIPTION>
</QUALITY_ITEM_DATA_ENTRY>
<QUALITY_ITEM_DATA_ENTRY MODIFIED="2011-10-03 14:43:40 +0100" MODIFIED_BY="[Empty name]" RESULT="YES" STUDY_ID="STD-van-Rossum-1993">
<DESCRIPTION>
<P>Quote: "randomisation was performed within each stratum by means of random numbers generated by computer"</P>
</DESCRIPTION>
</QUALITY_ITEM_DATA_ENTRY>
</QUALITY_ITEM_DATA>
</QUALITY_ITEM>
<QUALITY_ITEM CORE_ITEM="YES" ID="QIT-02" LEVEL="STUDY" MODIFIED="2013-01-23 23:46:51 +0000" MODIFIED_BY="[Empty name]" NO="2">
<NAME>Allocation concealment (selection bias)</NAME>
<DESCRIPTION>
<P>Selection bias (biased allocation to interventions) due to inadequate concealment of allocations prior to assignment</P>
</DESCRIPTION>
<QUALITY_ITEM_DATA>
<QUALITY_ITEM_DATA_ENTRY MODIFIED="2012-01-26 11:11:54 +0000" MODIFIED_BY="[Empty name]" RESULT="NO" STUDY_ID="STD-Balaban-1988">
<DESCRIPTION>
<P>Quote: "the director of the home visit program recalled that the home visit staff had allowed 'one or two' patients to be transferred from the experimental group to control group"</P>
</DESCRIPTION>
</QUALITY_ITEM_DATA_ENTRY>
<QUALITY_ITEM_DATA_ENTRY MODIFIED="2012-01-25 14:51:51 +0000" MODIFIED_BY="[Empty name]" RESULT="UNKNOWN" STUDY_ID="STD-Bernabei-1998">
<DESCRIPTION>
<P>Quote: "subjects were randomly stratified by age and sex according to a computer generated list"</P>
</DESCRIPTION>
</QUALITY_ITEM_DATA_ENTRY>
<QUALITY_ITEM_DATA_ENTRY MODIFIED="2012-01-27 17:55:12 +0000" MODIFIED_BY="[Empty name]" RESULT="UNKNOWN" STUDY_ID="STD-Bouman-2008">
<DESCRIPTION>
<P>Quote: "the random allocation sequence was conducted using a computer-generated randomization list with a block length of 4"</P>
</DESCRIPTION>
</QUALITY_ITEM_DATA_ENTRY>
<QUALITY_ITEM_DATA_ENTRY MODIFIED="2012-01-26 11:15:33 +0000" MODIFIED_BY="[Empty name]" RESULT="YES" STUDY_ID="STD-Byles-2004">
<DESCRIPTION>
<P>Quote: "participants who returned written consent to the study team were entered into the study database by the data manager and randomly allocated by computer using Statistical Applications Software (SAS) to one of four intervention groups or the control group"</P>
</DESCRIPTION>
</QUALITY_ITEM_DATA_ENTRY>
<QUALITY_ITEM_DATA_ENTRY MODIFIED="2011-09-26 14:46:42 +0100" MODIFIED_BY="[Empty name]" RESULT="YES" STUDY_ID="STD-Campbell-1999">
<DESCRIPTION>
<P>Quote: "the [random sequence] list was held off site by an independent person"</P>
</DESCRIPTION>
</QUALITY_ITEM_DATA_ENTRY>
<QUALITY_ITEM_DATA_ENTRY MODIFIED="2011-10-02 21:33:59 +0100" MODIFIED_BY="[Empty name]" RESULT="YES" STUDY_ID="STD-Campbell-2005">
<DESCRIPTION>
<P>Quote: "the schedule was held by an independent person at a separate site and was accessed by a research administrator for the study, who telephoned after each baseline assessment was completed"</P>
</DESCRIPTION>
</QUALITY_ITEM_DATA_ENTRY>
<QUALITY_ITEM_DATA_ENTRY MODIFIED="2012-01-30 15:56:17 +0000" MODIFIED_BY="[Empty name]" RESULT="YES" STUDY_ID="STD-Caplan-2004">
<DESCRIPTION>
<P>Quote: "patients were randomized using computer-generated random numbers coded into opaque envelopes"</P>
</DESCRIPTION>
</QUALITY_ITEM_DATA_ENTRY>
<QUALITY_ITEM_DATA_ENTRY MODIFIED="2011-10-02 21:40:13 +0100" MODIFIED_BY="[Empty name]" RESULT="UNKNOWN" STUDY_ID="STD-Chandler-1998">
<DESCRIPTION>
<P>Quote: "subjects were then block-randomized and stratified by the two levels of functioning"</P>
</DESCRIPTION>
</QUALITY_ITEM_DATA_ENTRY>
<QUALITY_ITEM_DATA_ENTRY MODIFIED="2012-01-26 11:34:41 +0000" MODIFIED_BY="[Empty name]" RESULT="YES" STUDY_ID="STD-Ciaschini-2009">
<DESCRIPTION>
<P>Quote: "eligible patients were randomised, using a computer-generated randomisation scheme under the supervision of the study biostatistician"</P>
</DESCRIPTION>
</QUALITY_ITEM_DATA_ENTRY>
<QUALITY_ITEM_DATA_ENTRY MODIFIED="2012-01-26 11:37:31 +0000" MODIFIED_BY="[Empty name]" RESULT="UNKNOWN" STUDY_ID="STD-Ciechanowski-2004">
<DESCRIPTION>
<P>Quote: "using 50:50 randomized allocation ratio, investigators created envelopes containing concealed assignment codes assigned sequentially to eligible patients in blocks of 10 by a research associate"</P>
</DESCRIPTION>
</QUALITY_ITEM_DATA_ENTRY>
<QUALITY_ITEM_DATA_ENTRY MODIFIED="2013-01-23 23:37:37 +0000" MODIFIED_BY="[Empty name]" RESULT="YES" STUDY_ID="STD-Close-1999">
<DESCRIPTION>
<P>Quote: &#8220;the [random numbers] list was held independently of the investigators.&#8221;</P>
</DESCRIPTION>
</QUALITY_ITEM_DATA_ENTRY>
<QUALITY_ITEM_DATA_ENTRY MODIFIED="2012-01-26 11:45:26 +0000" MODIFIED_BY="[Empty name]" RESULT="YES" STUDY_ID="STD-Counsell-2007">
<DESCRIPTION>
<P>Quote: "randomization lists were generated by the study biostatistician (T.E.S.) with the aid of [a] pseudorandom-number generator"</P>
</DESCRIPTION>
</QUALITY_ITEM_DATA_ENTRY>
<QUALITY_ITEM_DATA_ENTRY MODIFIED="2012-01-26 13:36:43 +0000" MODIFIED_BY="[Empty name]" RESULT="YES" STUDY_ID="STD-Crawford-Shearer-2010">
<DESCRIPTION>
<P>Quote: "random assignment to the intervention group or attentional comparison group was accomplished using SAS software"</P>
</DESCRIPTION>
</QUALITY_ITEM_DATA_ENTRY>
<QUALITY_ITEM_DATA_ENTRY MODIFIED="2012-01-26 13:38:25 +0000" MODIFIED_BY="[Empty name]" RESULT="YES" STUDY_ID="STD-Dalby-2000">
<DESCRIPTION>
<P>Quote: "the randomization schedule was developed by another research assistant, who was not involved in the randomization [i.e., allocation] process"</P>
</DESCRIPTION>
</QUALITY_ITEM_DATA_ENTRY>
<QUALITY_ITEM_DATA_ENTRY MODIFIED="2012-01-26 13:41:27 +0000" MODIFIED_BY="[Empty name]" RESULT="YES" STUDY_ID="STD-Davison-2005">
<DESCRIPTION>
<P>Quote: "randomisation was by computer-generated block randomisation"</P>
</DESCRIPTION>
</QUALITY_ITEM_DATA_ENTRY>
<QUALITY_ITEM_DATA_ENTRY MODIFIED="2011-10-02 22:22:09 +0100" MODIFIED_BY="[Empty name]" RESULT="YES" STUDY_ID="STD-Elley-2008">
<DESCRIPTION>
<P>Quote: "an independent researcher at a distant site randomly allocated participants to the intervention or control group using a computer-based schedule generated by a statistician"</P>
</DESCRIPTION>
</QUALITY_ITEM_DATA_ENTRY>
<QUALITY_ITEM_DATA_ENTRY MODIFIED="2011-10-02 22:23:57 +0100" MODIFIED_BY="[Empty name]" RESULT="YES" STUDY_ID="STD-Fabacher-1994">
<DESCRIPTION>
<P>Quote: "randomly generated assignment cards in sealed envelopes"</P>
</DESCRIPTION>
</QUALITY_ITEM_DATA_ENTRY>
<QUALITY_ITEM_DATA_ENTRY MODIFIED="2012-01-26 13:51:11 +0000" MODIFIED_BY="[Empty name]" RESULT="UNKNOWN" STUDY_ID="STD-Gallagher-1996">
<DESCRIPTION>
<P>Quote: "randomly assigned"</P>
</DESCRIPTION>
</QUALITY_ITEM_DATA_ENTRY>
<QUALITY_ITEM_DATA_ENTRY MODIFIED="2011-10-02 22:35:23 +0100" MODIFIED_BY="[Empty name]" RESULT="YES" STUDY_ID="STD-Gitlin-2006">
<DESCRIPTION>
<P>Quote: "randomization lists and four sets of randomization were prepared using double, opaque envelope"</P>
</DESCRIPTION>
</QUALITY_ITEM_DATA_ENTRY>
<QUALITY_ITEM_DATA_ENTRY MODIFIED="2011-10-02 22:37:05 +0100" MODIFIED_BY="[Empty name]" RESULT="YES" STUDY_ID="STD-Green-2002">
<DESCRIPTION>
<P>Quote: "numbered, sealed, opaque envelopes" </P>
<P>Quote: "patients were assigned ... by an assistant, who was otherwise unconnected with the study"</P>
</DESCRIPTION>
</QUALITY_ITEM_DATA_ENTRY>
<QUALITY_ITEM_DATA_ENTRY MODIFIED="2012-05-07 20:33:58 +0100" MODIFIED_BY="[Empty name]" RESULT="NO" STUDY_ID="STD-Gunner_x002d_Svensson-1984">
<DESCRIPTION>
<P>Quote: "The material used is a random sample taken from the national person register systematically stratified for age. . . The sample was then randomized into an experimental group and a control group by consecutively and alternately dividing it into the two groups"</P>
</DESCRIPTION>
</QUALITY_ITEM_DATA_ENTRY>
<QUALITY_ITEM_DATA_ENTRY MODIFIED="2013-01-23 23:42:13 +0000" MODIFIED_BY="[Empty name]" RESULT="YES" STUDY_ID="STD-Gustafsson-2012">
<DESCRIPTION>
<P>Quote: &#8220;An independent researcher, not involved in the enrolling of participants or in the interventions, organized the allocation system used. A research assistant consecutively and randomly assigned the study participants to one of the three study arms using opaque sealed envelopes.&#8221;</P>
</DESCRIPTION>
</QUALITY_ITEM_DATA_ENTRY>
<QUALITY_ITEM_DATA_ENTRY MODIFIED="2012-01-26 14:06:22 +0000" MODIFIED_BY="[Empty name]" RESULT="UNKNOWN" STUDY_ID="STD-Hall-1992">
<DESCRIPTION>
<P>Quote: "clients who consented to participate in the study were randomly assigned"</P>
</DESCRIPTION>
</QUALITY_ITEM_DATA_ENTRY>
<QUALITY_ITEM_DATA_ENTRY MODIFIED="2012-01-26 14:08:20 +0000" MODIFIED_BY="[Empty name]" RESULT="UNKNOWN" STUDY_ID="STD-Hebert-2001">
<DESCRIPTION>
<P>Quote: "randomized either to the study group ... or the control group"</P>
</DESCRIPTION>
</QUALITY_ITEM_DATA_ENTRY>
<QUALITY_ITEM_DATA_ENTRY MODIFIED="2011-09-26 16:41:10 +0100" MODIFIED_BY="[Empty name]" RESULT="YES" STUDY_ID="STD-Hendriks-2008">
<DESCRIPTION>
<P>Quote: "an external agency allocated eligible participants who signed the informed consent form and returned a completed baseline questionnaire"</P>
</DESCRIPTION>
</QUALITY_ITEM_DATA_ENTRY>
<QUALITY_ITEM_DATA_ENTRY MODIFIED="2012-01-26 14:15:09 +0000" MODIFIED_BY="[Empty name]" RESULT="UNKNOWN" STUDY_ID="STD-Hogan-2001">
<DESCRIPTION>
<P>Quote: "[the allocation sequence was] concealed (in a locked cabinet) prior to randomization"</P>
</DESCRIPTION>
</QUALITY_ITEM_DATA_ENTRY>
<QUALITY_ITEM_DATA_ENTRY MODIFIED="2011-10-02 23:01:26 +0100" MODIFIED_BY="[Empty name]" RESULT="YES" STUDY_ID="STD-Holland-2005">
<DESCRIPTION>
<P>Quote: "we used third party telephone randomisation"</P>
</DESCRIPTION>
</QUALITY_ITEM_DATA_ENTRY>
<QUALITY_ITEM_DATA_ENTRY MODIFIED="2012-01-26 14:20:10 +0000" MODIFIED_BY="[Empty name]" RESULT="UNKNOWN" STUDY_ID="STD-Huang-2004">
<DESCRIPTION>
<P>Quote: "half of the sample was randomly assigned as the experimental group, and the other half as the comparison group</P>
</DESCRIPTION>
</QUALITY_ITEM_DATA_ENTRY>
<QUALITY_ITEM_DATA_ENTRY MODIFIED="2012-01-26 14:21:28 +0000" MODIFIED_BY="[Empty name]" RESULT="UNKNOWN" STUDY_ID="STD-Kingston-2001">
<DESCRIPTION>
<P>Quote: "randomly allocated to control or intervention groups"</P>
</DESCRIPTION>
</QUALITY_ITEM_DATA_ENTRY>
<QUALITY_ITEM_DATA_ENTRY MODIFIED="2012-01-25 15:39:40 +0000" MODIFIED_BY="[Empty name]" RESULT="UNKNOWN" STUDY_ID="STD-Kono-2004">
<DESCRIPTION>
<P>Quote: "sealed envelopes"</P>
</DESCRIPTION>
</QUALITY_ITEM_DATA_ENTRY>
<QUALITY_ITEM_DATA_ENTRY MODIFIED="2013-01-23 23:46:51 +0000" MODIFIED_BY="[Empty name]" RESULT="UNKNOWN" STUDY_ID="STD-Kono-2011">
<DESCRIPTION>
<P>Did not report.</P>
</DESCRIPTION>
</QUALITY_ITEM_DATA_ENTRY>
<QUALITY_ITEM_DATA_ENTRY MODIFIED="2012-01-26 14:24:37 +0000" MODIFIED_BY="[Empty name]" RESULT="UNKNOWN" STUDY_ID="STD-Krebs-1998">
<DESCRIPTION>
<P>Quote: "a prospective, single-blinded, randomized trial."</P>
</DESCRIPTION>
</QUALITY_ITEM_DATA_ENTRY>
<QUALITY_ITEM_DATA_ENTRY MODIFIED="2011-10-03 00:32:13 +0100" MODIFIED_BY="[Empty name]" RESULT="YES" STUDY_ID="STD-Lenaghan-2007">
<DESCRIPTION>
<P>Quote: "randomisation was carried out by a third party"</P>
</DESCRIPTION>
</QUALITY_ITEM_DATA_ENTRY>
<QUALITY_ITEM_DATA_ENTRY MODIFIED="2013-01-23 23:07:22 +0000" MODIFIED_BY="[Empty name]" RESULT="UNKNOWN" STUDY_ID="STD-Lightbody-2002">
<DESCRIPTION>
<P>See sequence generation.</P>
</DESCRIPTION>
</QUALITY_ITEM_DATA_ENTRY>
<QUALITY_ITEM_DATA_ENTRY MODIFIED="2012-01-26 14:27:16 +0000" MODIFIED_BY="[Empty name]" RESULT="UNKNOWN" STUDY_ID="STD-Lin-2007">
<DESCRIPTION>
<P>Quote: "participants were block randomized in groups of six to one of three intervention programs"</P>
</DESCRIPTION>
</QUALITY_ITEM_DATA_ENTRY>
<QUALITY_ITEM_DATA_ENTRY MODIFIED="2011-10-03 02:15:50 +0100" MODIFIED_BY="[Empty name]" RESULT="YES" STUDY_ID="STD-Liu_x002d_Ambrose-2008">
<DESCRIPTION>
<P>Quote: "the Family Practice Research Coordinator at the University of British Columbia held this sequence independently and remotely"</P>
</DESCRIPTION>
</QUALITY_ITEM_DATA_ENTRY>
<QUALITY_ITEM_DATA_ENTRY MODIFIED="2012-01-26 14:30:08 +0000" MODIFIED_BY="[Empty name]" RESULT="UNKNOWN" STUDY_ID="STD-Luker-1981">
<DESCRIPTION>
<P>Quote: "the subjects were randomly allocated to either the experimental or control groups"</P>
</DESCRIPTION>
</QUALITY_ITEM_DATA_ENTRY>
<QUALITY_ITEM_DATA_ENTRY MODIFIED="2012-01-26 14:32:47 +0000" MODIFIED_BY="[Empty name]" RESULT="UNKNOWN" STUDY_ID="STD-Luukinen-2006">
<DESCRIPTION>
<P>Quote: "randomization was done by the study statistician using a random numbers table"</P>
</DESCRIPTION>
</QUALITY_ITEM_DATA_ENTRY>
<QUALITY_ITEM_DATA_ENTRY MODIFIED="2012-01-26 14:39:32 +0000" MODIFIED_BY="[Empty name]" RESULT="UNKNOWN" STUDY_ID="STD-Markle_x002d_Reid-2006">
<DESCRIPTION>
<P>Quote: "eligible and consenting participants were randomized ... using a computerized randomization schedule"</P>
</DESCRIPTION>
</QUALITY_ITEM_DATA_ENTRY>
<QUALITY_ITEM_DATA_ENTRY MODIFIED="2011-10-03 12:17:03 +0100" MODIFIED_BY="[Empty name]" RESULT="YES" STUDY_ID="STD-Markle_x002d_Reid-2010">
<DESCRIPTION>
<P>Quote: "randomization was achieved using consecutively numbered, sealed, opaque envelopes"</P>
</DESCRIPTION>
</QUALITY_ITEM_DATA_ENTRY>
<QUALITY_ITEM_DATA_ENTRY MODIFIED="2012-01-26 14:42:26 +0000" MODIFIED_BY="[Empty name]" RESULT="UNKNOWN" STUDY_ID="STD-McEwan-1990">
<DESCRIPTION>
<P>Quote: "elderly people were stratified into the age-sex groups ..., then randomly allocated to the test ... and control groups"</P>
</DESCRIPTION>
</QUALITY_ITEM_DATA_ENTRY>
<QUALITY_ITEM_DATA_ENTRY MODIFIED="2012-01-26 14:45:54 +0000" MODIFIED_BY="[Empty name]" RESULT="UNKNOWN" STUDY_ID="STD-Nelson-2004">
<DESCRIPTION>
<P>Quote: "participants were randomly assigned to either group in blocks of four by gender and age (70&#8211;79 years/80 years or older)"</P>
</DESCRIPTION>
</QUALITY_ITEM_DATA_ENTRY>
<QUALITY_ITEM_DATA_ENTRY MODIFIED="2011-10-03 12:29:58 +0100" MODIFIED_BY="[Empty name]" RESULT="YES" STUDY_ID="STD-Newbury-2001">
<DESCRIPTION>
<P>Quote: "randomisation was by random numbers contained in sequentially numbered, sealed envelopes"</P>
</DESCRIPTION>
</QUALITY_ITEM_DATA_ENTRY>
<QUALITY_ITEM_DATA_ENTRY MODIFIED="2012-01-26 14:48:34 +0000" MODIFIED_BY="[Empty name]" RESULT="UNKNOWN" STUDY_ID="STD-Pathy-1992">
<DESCRIPTION>
<P>Quote: "patients were randomly allocated to intervention or control"</P>
</DESCRIPTION>
</QUALITY_ITEM_DATA_ENTRY>
<QUALITY_ITEM_DATA_ENTRY MODIFIED="2013-01-23 23:21:08 +0000" MODIFIED_BY="[Empty name]" RESULT="YES" STUDY_ID="STD-Pighills-2011">
<DESCRIPTION>
<P>Quote: &#8220;The computer-generated outcome of randomization was automatically e-mailed to an independent person who passed the participant&#8217;s case notes on to the contact person for the group to which they had been randomized.&#8221;</P>
</DESCRIPTION>
</QUALITY_ITEM_DATA_ENTRY>
<QUALITY_ITEM_DATA_ENTRY MODIFIED="2011-10-03 12:33:26 +0100" MODIFIED_BY="[Empty name]" RESULT="YES" STUDY_ID="STD-Ploeg-2010">
<DESCRIPTION>
<P>Quote: "the allocation sequence was kept in the locked office of the statistician and was inaccessible to staff making decisions about patients&#8217; eligibility"</P>
</DESCRIPTION>
</QUALITY_ITEM_DATA_ENTRY>
<QUALITY_ITEM_DATA_ENTRY MODIFIED="2011-10-03 12:35:01 +0100" MODIFIED_BY="[Empty name]" RESULT="YES" STUDY_ID="STD-Robertson-2001a">
<DESCRIPTION>
<P>Quote: "a statistician developed the schedule for group allocation using random numbers, and this was held at another centre. Participants were then informed of their group allocation by telephone"</P>
</DESCRIPTION>
</QUALITY_ITEM_DATA_ENTRY>
<QUALITY_ITEM_DATA_ENTRY MODIFIED="2012-05-04 10:36:02 +0100" MODIFIED_BY="[Empty name]" RESULT="NO" STUDY_ID="STD-Sahlen-2006">
<DESCRIPTION>
<P>Used birth date for randomisation. Quote: "those whose birth date was divisible by 3 were assigned to the intervention."</P>
</DESCRIPTION>
</QUALITY_ITEM_DATA_ENTRY>
<QUALITY_ITEM_DATA_ENTRY MODIFIED="2012-01-26 15:31:58 +0000" MODIFIED_BY="[Empty name]" RESULT="NO" STUDY_ID="STD-Shapiro-2002">
<DESCRIPTION>
<P>Quote: "three members of the intervention group were removed from the study after baseline ... and were replaced by three members of the comparison group"</P>
</DESCRIPTION>
</QUALITY_ITEM_DATA_ENTRY>
<QUALITY_ITEM_DATA_ENTRY MODIFIED="2012-01-26 15:38:30 +0000" MODIFIED_BY="[Empty name]" RESULT="UNKNOWN" STUDY_ID="STD-Sommers-2000">
<DESCRIPTION>
<P>Quote: "the 13 internists and 5 family physicians were randomized, by means of a random number table"</P>
</DESCRIPTION>
</QUALITY_ITEM_DATA_ENTRY>
<QUALITY_ITEM_DATA_ENTRY MODIFIED="2012-01-26 15:40:09 +0000" MODIFIED_BY="[Empty name]" RESULT="UNKNOWN" STUDY_ID="STD-Sorensen-1988">
<DESCRIPTION>
<P>Quote: "stratified random sampling among 75-, 80- and 85-year-old citizens"</P>
</DESCRIPTION>
</QUALITY_ITEM_DATA_ENTRY>
<QUALITY_ITEM_DATA_ENTRY MODIFIED="2011-10-03 14:27:01 +0100" MODIFIED_BY="[Empty name]" RESULT="YES" STUDY_ID="STD-Stevens-2001">
<DESCRIPTION>
<P>Quote: "Recruitment and allocation were by different recruitment officers, who were unaware of each others' activities, and therefore the allocation of subjects was concealed before their agreement to participate and determining their experimental status"</P>
</DESCRIPTION>
</QUALITY_ITEM_DATA_ENTRY>
<QUALITY_ITEM_DATA_ENTRY MODIFIED="2011-10-03 14:31:47 +0100" MODIFIED_BY="[Empty name]" RESULT="YES" STUDY_ID="STD-Stuck-1995">
<DESCRIPTION>
<P>Quote: "randomization was performed with sealed envelopes containing random numbers"</P>
</DESCRIPTION>
</QUALITY_ITEM_DATA_ENTRY>
<QUALITY_ITEM_DATA_ENTRY MODIFIED="2012-01-26 15:49:26 +0000" MODIFIED_BY="[Empty name]" RESULT="YES" STUDY_ID="STD-Stuck-2000">
<DESCRIPTION>
<P>Quote: "an independent test center calculated the treatment assignment based on a random letter table and informed the project team"</P>
</DESCRIPTION>
</QUALITY_ITEM_DATA_ENTRY>
<QUALITY_ITEM_DATA_ENTRY MODIFIED="2011-10-03 14:36:10 +0100" MODIFIED_BY="[Empty name]" RESULT="YES" STUDY_ID="STD-Thomas-2007">
<DESCRIPTION>
<P>Quote: "allocation was concealed from the RNs until they began working with individual clients"</P>
</DESCRIPTION>
</QUALITY_ITEM_DATA_ENTRY>
<QUALITY_ITEM_DATA_ENTRY MODIFIED="2012-01-26 16:11:55 +0000" MODIFIED_BY="[Empty name]" RESULT="YES" STUDY_ID="STD-Tinetti-1994">
<DESCRIPTION>
<P>Quote: "random number generator on SAS software"</P>
</DESCRIPTION>
</QUALITY_ITEM_DATA_ENTRY>
<QUALITY_ITEM_DATA_ENTRY MODIFIED="2012-01-26 16:22:41 +0000" MODIFIED_BY="[Empty name]" RESULT="UNKNOWN" STUDY_ID="STD-Vetter-1984a">
<DESCRIPTION>
<P>Quote: "randomly selected from the age-sex register"</P>
</DESCRIPTION>
</QUALITY_ITEM_DATA_ENTRY>
<QUALITY_ITEM_DATA_ENTRY MODIFIED="2011-10-03 14:45:29 +0100" MODIFIED_BY="[Empty name]" RESULT="UNKNOWN" STUDY_ID="STD-Vetter-1984b">
<DESCRIPTION>
<P>Quote: "randomly selected from the age-sex register"</P>
<P>Comment: The authors did not report any other information</P>
</DESCRIPTION>
</QUALITY_ITEM_DATA_ENTRY>
<QUALITY_ITEM_DATA_ENTRY MODIFIED="2012-01-26 16:27:59 +0000" MODIFIED_BY="[Empty name]" RESULT="UNKNOWN" STUDY_ID="STD-Vetter-1992">
<DESCRIPTION>
<P>Quote: "the randomisation was carried out ... using random number tables"</P>
</DESCRIPTION>
</QUALITY_ITEM_DATA_ENTRY>
<QUALITY_ITEM_DATA_ENTRY MODIFIED="2012-01-26 16:30:50 +0000" MODIFIED_BY="[Empty name]" RESULT="UNKNOWN" STUDY_ID="STD-Wyman-2007">
<DESCRIPTION>
<P>Quote: "participants were stratified according to age group ... and randomised using a permuted block design"</P>
</DESCRIPTION>
</QUALITY_ITEM_DATA_ENTRY>
<QUALITY_ITEM_DATA_ENTRY MODIFIED="2011-10-03 14:50:10 +0100" MODIFIED_BY="[Empty name]" RESULT="YES" STUDY_ID="STD-Yamada-2003">
<DESCRIPTION>
<P>Quote:�"computerised central randomisation scheme generated by one of the research officers"</P>
</DESCRIPTION>
</QUALITY_ITEM_DATA_ENTRY>
<QUALITY_ITEM_DATA_ENTRY MODIFIED="2012-01-26 16:16:24 +0000" MODIFIED_BY="[Empty name]" RESULT="YES" STUDY_ID="STD-van-Haastregt-2000">
<DESCRIPTION>
<P>Quote: "eligible patients were randomised to the home visit group or usual care group by computer generated random numbers directly after screening"</P>
</DESCRIPTION>
</QUALITY_ITEM_DATA_ENTRY>
<QUALITY_ITEM_DATA_ENTRY MODIFIED="2011-10-03 14:42:56 +0100" MODIFIED_BY="[Empty name]" RESULT="YES" STUDY_ID="STD-van-Hout-2010">
<DESCRIPTION>
<P>Quote: "An independent statistician kept the assignment lists and assigned individuals to the intervention or control groups"</P>
</DESCRIPTION>
</QUALITY_ITEM_DATA_ENTRY>
<QUALITY_ITEM_DATA_ENTRY MODIFIED="2012-01-26 16:20:29 +0000" MODIFIED_BY="[Empty name]" RESULT="YES" STUDY_ID="STD-van-Rossum-1993">
<DESCRIPTION>
<P>Quote: "randomisation was performed within each stratum by means of random numbers generated by computer"</P>
</DESCRIPTION>
</QUALITY_ITEM_DATA_ENTRY>
</QUALITY_ITEM_DATA>
</QUALITY_ITEM>
<QUALITY_ITEM CORE_ITEM="YES" ID="QIT-03" LEVEL="GROUP" MODIFIED="2013-01-23 23:47:04 +0000" MODIFIED_BY="[Empty name]" NO="3">
<NAME>Blinding (performance bias and detection bias)</NAME>
<DESCRIPTION>
<P>Performance bias or detection bias due to knowledge of the allocated interventions after assignment</P>
</DESCRIPTION>
<QUALITY_ITEM_DATA_ENTRY_GROUP ID="QIG-03.03" NO="3">
<NAME>Assessors</NAME>
</QUALITY_ITEM_DATA_ENTRY_GROUP>
<QUALITY_ITEM_DATA>
<QUALITY_ITEM_DATA_ENTRY GROUP_ID="QIG-03.03" MODIFIED="2012-01-26 11:12:00 +0000" MODIFIED_BY="[Empty name]" RESULT="YES" STUDY_ID="STD-Balaban-1988">
<DESCRIPTION>
<P>Quote: "data collection began with an abstract of the Family Practice Center patient charts for all 198 study participants.... Data were collected on precoded forms"</P>
</DESCRIPTION>
</QUALITY_ITEM_DATA_ENTRY>
<QUALITY_ITEM_DATA_ENTRY GROUP_ID="QIG-03.03" MODIFIED="2011-10-03 00:14:49 +0100" MODIFIED_BY="[Empty name]" RESULT="YES" STUDY_ID="STD-Bernabei-1998">
<DESCRIPTION>
<P>Quote: "information on outcomes ... was collected every 2 months by a research assistant unaware of patients&#8217; assignments"</P>
</DESCRIPTION>
</QUALITY_ITEM_DATA_ENTRY>
<QUALITY_ITEM_DATA_ENTRY GROUP_ID="QIG-03.03" MODIFIED="2011-10-01 11:06:23 +0100" MODIFIED_BY="[Empty name]" RESULT="YES" STUDY_ID="STD-Bouman-2008">
<DESCRIPTION>
<P>Quote: "individual interviews conducted by six trained, independent interviewers, blinded to group allocation"</P>
</DESCRIPTION>
</QUALITY_ITEM_DATA_ENTRY>
<QUALITY_ITEM_DATA_ENTRY GROUP_ID="QIG-03.03" MODIFIED="2011-10-02 21:15:44 +0100" MODIFIED_BY="[Empty name]" RESULT="YES" STUDY_ID="STD-Byles-2004">
<DESCRIPTION>
<P>Quote: "interviewers were not part of the intervention team and were blinded to participants&#8217; trial status"</P>
</DESCRIPTION>
</QUALITY_ITEM_DATA_ENTRY>
[truncated: 1,244,716 more chars]
